# Supplementary material for: Dynamic epigenetic mode analysis using spatial temporal clustering
Source: BMC Bioinformatics. 2016 Dec 23;17(Suppl 17):537. doi: 10.1186/s12859-016-1331-z (PMC5259871; doi:10.1186/s12859-016-1331-z)
Supplement: Additional file 1 — The detailed information of identified spatial temporal clusters. Details for the spatial temporal clusters, represented as triples (<genomic regions >, <epigenetic modifications >, <cell types >). Each cluster lists the genomic regions with the co-occupied epigenetic modifications, which exhibit little variation at different cell types during the differentiation process. (TXT 3962 kb) [file 12859_2016_1331_MOESM1_ESM.txt]

score_____chr6_91851000_91856000,chr6_121479800_121484800,chr5_121479800_121484800,chr4_121479800_121484800,chr24_91851000_91856000,chr2_121479800_121484800,chr19_121479800_121484800,chr3_91851000_91856000,chr3_121479800_121484800,chr13_91851000_91856000,chr15_121479800_121484800,chr5_91851000_91856000,chr7_121479800_121484800,chr24_121479800_121484800,chr2_91851000_91856000,chr14_121479800_121484800,chr23_121479800_121484800,chr12_121479800_121484800,chr20_91851000_91856000,chr17_121479800_121484800,chr18_121479800_121484800,chr22_91851000_91856000,chr21_91851000_91856000,chr12_91851000_91856000,chr13_121479800_121484800,chr4_91851000_91856000,chr8_121479800_121484800,chr16_91851000_91856000,chr8_91851000_91856000,chr1_91851000_91856000,chr16_121479800_121484800,chr18_91851000_91856000,chr11_91851000_91856000,chr1_121479800_121484800,chr20_121479800_121484800,chr10_121479800_121484800,chr11_121479800_121484800,chr22_121479800_121484800,chr21_121479800_121484800,chr7_91851000_91856000,chr10_91851000_91856000,chr9_121479800_121484800,chr15_91851000_91856000,chr9_91851000_91856000,chr17_91851000_91856000,chr14_91851000_91856000,chr19_91851000_91856000,chr23_91851000_91856000Xh3k4me2,h3k27ac,h3k27me3,h3k9me3,h3k4ac,h3k9ac,h3k18acH1_Derived_Mesendoderm_Cultured_Cells,H1_Derived_Trophoblast_Cultured_Cells,H1_cell_line
score_____chr6_91851000_91856000,chr6_121479800_121484800,chr5_121479800_121484800,chr4_121479800_121484800,chr24_91851000_91856000,chr2_121479800_121484800,chr19_121479800_121484800,chr3_91851000_91856000,chr3_121479800_121484800,chr13_91851000_91856000,chr15_121479800_121484800,chr5_91851000_91856000,chr7_121479800_121484800,chr24_121479800_121484800,chr2_91851000_91856000,chr14_121479800_121484800,chr23_121479800_121484800,chr12_121479800_121484800,chr20_91851000_91856000,chr17_121479800_121484800,chr18_121479800_121484800,chr22_91851000_91856000,chr21_91851000_91856000,chr12_91851000_91856000,chr13_121479800_121484800,chr4_91851000_91856000,chr8_121479800_121484800,chr16_91851000_91856000,chr8_91851000_91856000,chr1_91851000_91856000,chr16_121479800_121484800,chr18_91851000_91856000,chr11_91851000_91856000,chr1_121479800_121484800,chr20_121479800_121484800,chr10_121479800_121484800,chr11_121479800_121484800,chr22_121479800_121484800,chr21_121479800_121484800,chr7_91851000_91856000,chr10_91851000_91856000,chr9_121479800_121484800,chr15_91851000_91856000,chr9_91851000_91856000,chr17_91851000_91856000,chr14_91851000_91856000,chr19_91851000_91856000,chr23_91851000_91856000Xh3k4me2,h2ak5ac,h3k27me3,h3k9me3,h3k4ac,h3k9ac,h3k18acH1_Derived_Mesendoderm_Cultured_Cells,H1_Derived_Trophoblast_Cultured_Cells,H1_cell_line
score_____chr6_91851000_91856000,chr6_121479800_121484800,chr5_121479800_121484800,chr4_121479800_121484800,chr24_91851000_91856000,chr2_121479800_121484800,chr19_121479800_121484800,chr3_91851000_91856000,chr3_121479800_121484800,chr13_91851000_91856000,chr15_121479800_121484800,chr5_91851000_91856000,chr7_121479800_121484800,chr24_121479800_121484800,chr2_91851000_91856000,chr14_121479800_121484800,chr23_121479800_121484800,chr12_121479800_121484800,chr20_91851000_91856000,chr17_121479800_121484800,chr18_121479800_121484800,chr22_91851000_91856000,chr21_91851000_91856000,chr12_91851000_91856000,chr13_121479800_121484800,chr4_91851000_91856000,chr8_121479800_121484800,chr16_91851000_91856000,chr8_91851000_91856000,chr1_91851000_91856000,chr16_121479800_121484800,chr18_91851000_91856000,chr11_91851000_91856000,chr1_121479800_121484800,chr20_121479800_121484800,chr10_121479800_121484800,chr11_121479800_121484800,chr22_121479800_121484800,chr21_121479800_121484800,chr7_91851000_91856000,chr10_91851000_91856000,chr9_121479800_121484800,chr15_91851000_91856000,chr9_91851000_91856000,chr17_91851000_91856000,chr14_91851000_91856000,chr19_91851000_91856000,chr23_91851000_91856000Xh3k4me2,h2bk5ac,h3k27me3,h3k9me3,h3k79me1,h3k4ac,h3k9ac,h3k18acH1_Derived_Mesendoderm_Cultured_Cells,H1_Derived_Trophoblast_Cultured_Cells,H1_cell_line
score_____chr6_91851000_91856000,chr6_121479800_121484800,chr5_121479800_121484800,chr4_121479800_121484800,chr24_91851000_91856000,chr2_121479800_121484800,chr19_121479800_121484800,chr3_91851000_91856000,chr3_121479800_121484800,chr13_91851000_91856000,chr15_121479800_121484800,chr5_91851000_91856000,chr7_121479800_121484800,chr24_121479800_121484800,chr2_91851000_91856000,chr14_121479800_121484800,chr23_121479800_121484800,chr12_121479800_121484800,chr20_91851000_91856000,chr17_121479800_121484800,chr18_121479800_121484800,chr22_91851000_91856000,chr21_91851000_91856000,chr12_91851000_91856000,chr13_121479800_121484800,chr4_91851000_91856000,chr8_121479800_121484800,chr16_91851000_91856000,chr8_91851000_91856000,chr1_91851000_91856000,chr16_121479800_121484800,chr18_91851000_91856000,chr11_91851000_91856000,chr1_121479800_121484800,chr20_121479800_121484800,chr10_121479800_121484800,chr11_121479800_121484800,chr22_121479800_121484800,chr21_121479800_121484800,chr7_91851000_91856000,chr10_91851000_91856000,chr9_121479800_121484800,chr15_91851000_91856000,chr9_91851000_91856000,chr17_91851000_91856000,chr14_91851000_91856000,chr19_91851000_91856000,chr23_91851000_91856000Xh3k4me2,h3k27ac,h3k27me3,h3k9me3,h3k79me1,h3k4ac,h3k9ac,h3k18acH1_Derived_Mesendoderm_Cultured_Cells,H1_Derived_Trophoblast_Cultured_Cells,H1_cell_line
score_____chr6_91851000_91856000,chr6_121479800_121484800,chr5_121479800_121484800,chr4_121479800_121484800,chr24_91851000_91856000,chr2_121479800_121484800,chr19_121479800_121484800,chr3_91851000_91856000,chr3_121479800_121484800,chr13_91851000_91856000,chr15_121479800_121484800,chr5_91851000_91856000,chr7_121479800_121484800,chr24_121479800_121484800,chr2_91851000_91856000,chr14_121479800_121484800,chr23_121479800_121484800,chr12_121479800_121484800,chr20_91851000_91856000,chr17_121479800_121484800,chr18_121479800_121484800,chr22_91851000_91856000,chr21_91851000_91856000,chr12_91851000_91856000,chr13_121479800_121484800,chr4_91851000_91856000,chr8_121479800_121484800,chr16_91851000_91856000,chr8_91851000_91856000,chr1_91851000_91856000,chr16_121479800_121484800,chr18_91851000_91856000,chr11_91851000_91856000,chr1_121479800_121484800,chr20_121479800_121484800,chr10_121479800_121484800,chr11_121479800_121484800,chr22_121479800_121484800,chr21_121479800_121484800,chr7_91851000_91856000,chr10_91851000_91856000,chr9_121479800_121484800,chr15_91851000_91856000,chr9_91851000_91856000,chr17_91851000_91856000,chr14_91851000_91856000,chr19_91851000_91856000,chr23_91851000_91856000Xh3k4me2,h2ak5ac,h3k27me3,h3k9me3,h3k79me1,h3k4ac,h3k9ac,h3k18acH1_Derived_Mesendoderm_Cultured_Cells,H1_Derived_Trophoblast_Cultured_Cells,H1_cell_line
score_____chr6_91851000_91856000,chr6_121479800_121484800,chr5_121479800_121484800,chr4_121479800_121484800,chr24_91851000_91856000,chr2_121479800_121484800,chr19_121479800_121484800,chr3_91851000_91856000,chr3_121479800_121484800,chr13_91851000_91856000,chr15_121479800_121484800,chr5_91851000_91856000,chr7_121479800_121484800,chr24_121479800_121484800,chr2_91851000_91856000,chr14_121479800_121484800,chr23_121479800_121484800,chr12_121479800_121484800,chr20_91851000_91856000,chr17_121479800_121484800,chr18_121479800_121484800,chr22_91851000_91856000,chr21_91851000_91856000,chr12_91851000_91856000,chr13_121479800_121484800,chr4_91851000_91856000,chr8_121479800_121484800,chr16_91851000_91856000,chr8_91851000_91856000,chr1_91851000_91856000,chr16_121479800_121484800,chr18_91851000_91856000,chr11_91851000_91856000,chr1_121479800_121484800,chr20_121479800_121484800,chr10_121479800_121484800,chr11_121479800_121484800,chr22_121479800_121484800,chr21_121479800_121484800,chr7_91851000_91856000,chr10_91851000_91856000,chr9_121479800_121484800,chr15_91851000_91856000,chr9_91851000_91856000,chr17_91851000_91856000,chr14_91851000_91856000,chr19_91851000_91856000,chr23_91851000_91856000Xh3k4me2,h3k23ac,h2bk5ac,h3k27me3,h3k9me3,h3k4ac,h3k9ac,h3k18acH1_Derived_Mesendoderm_Cultured_Cells,H1_Derived_Trophoblast_Cultured_Cells,H1_cell_line
score_____chr6_91851000_91856000,chr6_121479800_121484800,chr5_121479800_121484800,chr4_121479800_121484800,chr24_91851000_91856000,chr2_121479800_121484800,chr19_121479800_121484800,chr3_91851000_91856000,chr3_121479800_121484800,chr13_91851000_91856000,chr15_121479800_121484800,chr5_91851000_91856000,chr7_121479800_121484800,chr24_121479800_121484800,chr2_91851000_91856000,chr14_121479800_121484800,chr23_121479800_121484800,chr12_121479800_121484800,chr20_91851000_91856000,chr17_121479800_121484800,chr18_121479800_121484800,chr22_91851000_91856000,chr21_91851000_91856000,chr12_91851000_91856000,chr13_121479800_121484800,chr4_91851000_91856000,chr8_121479800_121484800,chr16_91851000_91856000,chr8_91851000_91856000,chr1_91851000_91856000,chr16_121479800_121484800,chr18_91851000_91856000,chr11_91851000_91856000,chr1_121479800_121484800,chr20_121479800_121484800,chr10_121479800_121484800,chr11_121479800_121484800,chr22_121479800_121484800,chr21_121479800_121484800,chr7_91851000_91856000,chr10_91851000_91856000,chr9_121479800_121484800,chr15_91851000_91856000,chr9_91851000_91856000,chr17_91851000_91856000,chr14_91851000_91856000,chr19_91851000_91856000,chr23_91851000_91856000Xh3k4me2,h3k23ac,h3k27ac,h3k27me3,h3k9me3,h3k4ac,h3k9ac,h3k18acH1_Derived_Mesendoderm_Cultured_Cells,H1_Derived_Trophoblast_Cultured_Cells,H1_cell_line
score_____chr6_91851000_91856000,chr6_121479800_121484800,chr5_121479800_121484800,chr4_121479800_121484800,chr24_91851000_91856000,chr2_121479800_121484800,chr19_121479800_121484800,chr3_91851000_91856000,chr3_121479800_121484800,chr13_91851000_91856000,chr15_121479800_121484800,chr5_91851000_91856000,chr7_121479800_121484800,chr24_121479800_121484800,chr2_91851000_91856000,chr14_121479800_121484800,chr23_121479800_121484800,chr12_121479800_121484800,chr20_91851000_91856000,chr17_121479800_121484800,chr18_121479800_121484800,chr22_91851000_91856000,chr21_91851000_91856000,chr12_91851000_91856000,chr13_121479800_121484800,chr4_91851000_91856000,chr8_121479800_121484800,chr16_91851000_91856000,chr8_91851000_91856000,chr1_91851000_91856000,chr16_121479800_121484800,chr18_91851000_91856000,chr11_91851000_91856000,chr1_121479800_121484800,chr20_121479800_121484800,chr10_121479800_121484800,chr11_121479800_121484800,chr22_121479800_121484800,chr21_121479800_121484800,chr7_91851000_91856000,chr10_91851000_91856000,chr9_121479800_121484800,chr15_91851000_91856000,chr9_91851000_91856000,chr17_91851000_91856000,chr14_91851000_91856000,chr19_91851000_91856000,chr23_91851000_91856000Xh3k4me2,h3k23ac,h3k27me3,h2ak5ac,h3k9me3,h3k4ac,h3k9ac,h3k18acH1_Derived_Mesendoderm_Cultured_Cells,H1_Derived_Trophoblast_Cultured_Cells,H1_cell_line
score_____chr6_121479800_121484800,chr5_121479800_121484800,chr4_121479800_121484800,chr2_121479800_121484800,chr19_121479800_121484800,chr13_121479800_121484800,chr15_121479800_121484800,chr7_121479800_121484800,chr24_121479800_121484800,chr17_121479800_121484800,chr14_121479800_121484800,chr23_121479800_121484800,chr3_121479800_121484800,chr12_121479800_121484800,chr18_121479800_121484800,chr8_121479800_121484800,chr1_121479800_121484800,chr20_121479800_121484800,chr10_121479800_121484800,chr11_121479800_121484800,chr22_121479800_121484800,chr21_121479800_121484800,chr16_121479800_121484800,chr9_121479800_121484800Xh3k4me2,h2bk5ac,h3k27me3,h3k9me3,h3k79me1,h3k4ac,h3k9ac,h3k18acH1_Derived_Mesendoderm_Cultured_Cells,H1_Derived_Trophoblast_Cultured_Cells,H1_cell_line
score_____chr6_121479800_121484800,chr5_121479800_121484800,chr4_121479800_121484800,chr2_121479800_121484800,chr19_121479800_121484800,chr13_121479800_121484800,chr15_121479800_121484800,chr7_121479800_121484800,chr24_121479800_121484800,chr17_121479800_121484800,chr14_121479800_121484800,chr23_121479800_121484800,chr3_121479800_121484800,chr12_121479800_121484800,chr18_121479800_121484800,chr8_121479800_121484800,chr1_121479800_121484800,chr20_121479800_121484800,chr10_121479800_121484800,chr11_121479800_121484800,chr22_121479800_121484800,chr21_121479800_121484800,chr16_121479800_121484800,chr9_121479800_121484800Xh3k4me2,h3k23ac,h2bk5ac,h3k27me3,h3k9me3,h3k4ac,h3k9ac,h3k18acH1_Derived_Mesendoderm_Cultured_Cells,H1_Derived_Trophoblast_Cultured_Cells,H1_cell_line
score_____chr6_121479800_121484800,chr5_121479800_121484800,chr4_121479800_121484800,chr2_121479800_121484800,chr19_121479800_121484800,chr13_121479800_121484800,chr15_121479800_121484800,chr7_121479800_121484800,chr24_121479800_121484800,chr17_121479800_121484800,chr14_121479800_121484800,chr23_121479800_121484800,chr3_121479800_121484800,chr12_121479800_121484800,chr18_121479800_121484800,chr8_121479800_121484800,chr1_121479800_121484800,chr20_121479800_121484800,chr10_121479800_121484800,chr11_121479800_121484800,chr22_121479800_121484800,chr21_121479800_121484800,chr16_121479800_121484800,chr9_121479800_121484800Xh3k4me2,h3k27ac,h2bk5ac,h3k27me3,h3k9me3,h3k4ac,h3k9ac,h3k18acH1_Derived_Mesendoderm_Cultured_Cells,H1_Derived_Trophoblast_Cultured_Cells,H1_cell_line
score_____chr6_121479800_121484800,chr5_121479800_121484800,chr19_121479800_121484800,chr3_121479800_121484800,chr15_121479800_121484800,chr1_91851000_91856000,chr17_121479800_121484800,chr14_121479800_121484800,chr23_121479800_121484800,chr12_121479800_121484800,chr20_91851000_91856000,chr4_121479800_121484800,chr22_91851000_91856000,chr21_91851000_91856000,chr7_91851000_91856000,chr24_156184800_156189800,chr4_91851000_91856000,chr8_121479800_121484800,chr16_91851000_91856000,chr9_156184800_156189800,chr8_156184800_156189800,chr13_156184800_156189800,chr21_156184800_156189800,chr22_156184800_156189800,chr10_121479800_121484800,chr7_156184800_156189800,chr16_121479800_121484800,chr10_91851000_91856000,chr12_156184800_156189800,chr15_91851000_91856000,chr17_91851000_91856000,chr14_91851000_91856000,chr19_156184800_156189800,chr19_91851000_91856000,chr10_156184800_156189800,chr11_156184800_156189800,chr6_91851000_91856000,chr5_156184800_156189800,chr14_156184800_156189800,chr17_156184800_156189800,chr20_156184800_156189800,chr23_156184800_156189800,chr24_91851000_91856000,chr2_121479800_121484800,chr13_121479800_121484800,chr13_91851000_91856000,chr5_91851000_91856000,chr7_121479800_121484800,chr24_121479800_121484800,chr18_156184800_156189800,chr9_91851000_91856000,chr2_91851000_91856000,chr18_121479800_121484800,chr3_91851000_91856000,chr12_91851000_91856000,chr18_91851000_91856000,chr8_91851000_91856000,chr15_156184800_156189800,chr16_156184800_156189800,chr11_91851000_91856000,chr1_121479800_121484800,chr20_121479800_121484800,chr11_121479800_121484800,chr22_121479800_121484800,chr21_121479800_121484800,chr4_156184800_156189800,chr9_121479800_121484800,chr6_156184800_156189800,chr1_156184800_156189800,chr2_156184800_156189800,chr3_156184800_156189800,chr23_91851000_91856000Xh3k4me2,h3k27ac,h3k27me3,h3k9me3,h3k4ac,h3k9ac,h3k18acH1_Derived_Mesendoderm_Cultured_Cells,H1_Derived_Trophoblast_Cultured_Cells,H1_cell_line
score_____chr6_121479800_121484800,chr5_121479800_121484800,chr19_121479800_121484800,chr3_121479800_121484800,chr15_121479800_121484800,chr1_91851000_91856000,chr17_121479800_121484800,chr14_121479800_121484800,chr23_121479800_121484800,chr12_121479800_121484800,chr20_91851000_91856000,chr4_121479800_121484800,chr22_91851000_91856000,chr21_91851000_91856000,chr7_91851000_91856000,chr24_156184800_156189800,chr4_91851000_91856000,chr8_121479800_121484800,chr16_91851000_91856000,chr9_156184800_156189800,chr8_156184800_156189800,chr13_156184800_156189800,chr21_156184800_156189800,chr22_156184800_156189800,chr10_121479800_121484800,chr7_156184800_156189800,chr16_121479800_121484800,chr10_91851000_91856000,chr12_156184800_156189800,chr15_91851000_91856000,chr17_91851000_91856000,chr14_91851000_91856000,chr19_156184800_156189800,chr19_91851000_91856000,chr10_156184800_156189800,chr11_156184800_156189800,chr6_91851000_91856000,chr5_156184800_156189800,chr14_156184800_156189800,chr17_156184800_156189800,chr20_156184800_156189800,chr23_156184800_156189800,chr24_91851000_91856000,chr2_121479800_121484800,chr13_121479800_121484800,chr13_91851000_91856000,chr5_91851000_91856000,chr7_121479800_121484800,chr24_121479800_121484800,chr18_156184800_156189800,chr9_91851000_91856000,chr2_91851000_91856000,chr18_121479800_121484800,chr3_91851000_91856000,chr12_91851000_91856000,chr18_91851000_91856000,chr8_91851000_91856000,chr15_156184800_156189800,chr16_156184800_156189800,chr11_91851000_91856000,chr1_121479800_121484800,chr20_121479800_121484800,chr11_121479800_121484800,chr22_121479800_121484800,chr21_121479800_121484800,chr4_156184800_156189800,chr9_121479800_121484800,chr6_156184800_156189800,chr1_156184800_156189800,chr2_156184800_156189800,chr3_156184800_156189800,chr23_91851000_91856000Xh3k4me2,h3k27ac,h3k27me3,h3k9me3,h3k79me1,h3k4ac,h3k9ac,h3k18acH1_Derived_Mesendoderm_Cultured_Cells,H1_Derived_Trophoblast_Cultured_Cells,H1_cell_line
score_____chr6_121479800_121484800,chr5_121479800_121484800,chr19_121479800_121484800,chr3_121479800_121484800,chr15_121479800_121484800,chr1_91851000_91856000,chr17_121479800_121484800,chr14_121479800_121484800,chr23_121479800_121484800,chr12_121479800_121484800,chr20_91851000_91856000,chr4_121479800_121484800,chr22_91851000_91856000,chr21_91851000_91856000,chr7_91851000_91856000,chr24_156184800_156189800,chr4_91851000_91856000,chr8_121479800_121484800,chr16_91851000_91856000,chr9_156184800_156189800,chr8_156184800_156189800,chr13_156184800_156189800,chr21_156184800_156189800,chr22_156184800_156189800,chr10_121479800_121484800,chr7_156184800_156189800,chr16_121479800_121484800,chr10_91851000_91856000,chr12_156184800_156189800,chr15_91851000_91856000,chr17_91851000_91856000,chr14_91851000_91856000,chr19_156184800_156189800,chr19_91851000_91856000,chr10_156184800_156189800,chr11_156184800_156189800,chr6_91851000_91856000,chr5_156184800_156189800,chr14_156184800_156189800,chr17_156184800_156189800,chr20_156184800_156189800,chr23_156184800_156189800,chr24_91851000_91856000,chr2_121479800_121484800,chr13_121479800_121484800,chr13_91851000_91856000,chr5_91851000_91856000,chr7_121479800_121484800,chr24_121479800_121484800,chr18_156184800_156189800,chr9_91851000_91856000,chr2_91851000_91856000,chr18_121479800_121484800,chr3_91851000_91856000,chr12_91851000_91856000,chr18_91851000_91856000,chr8_91851000_91856000,chr15_156184800_156189800,chr16_156184800_156189800,chr11_91851000_91856000,chr1_121479800_121484800,chr20_121479800_121484800,chr11_121479800_121484800,chr22_121479800_121484800,chr21_121479800_121484800,chr4_156184800_156189800,chr9_121479800_121484800,chr6_156184800_156189800,chr1_156184800_156189800,chr2_156184800_156189800,chr3_156184800_156189800,chr23_91851000_91856000Xh3k4me2,h3k23ac,h3k27ac,h3k27me3,h3k9me3,h3k4ac,h3k9ac,h3k18acH1_Derived_Mesendoderm_Cultured_Cells,H1_Derived_Trophoblast_Cultured_Cells,H1_cell_line
score_____chr6_121479800_121484800,chr5_121479800_121484800,chr19_121479800_121484800,chr3_121479800_121484800,chr15_121479800_121484800,chr1_91851000_91856000,chr17_121479800_121484800,chr14_121479800_121484800,chr23_121479800_121484800,chr12_121479800_121484800,chr20_91851000_91856000,chr4_121479800_121484800,chr22_91851000_91856000,chr21_91851000_91856000,chr7_91851000_91856000,chr24_156184800_156189800,chr4_91851000_91856000,chr8_121479800_121484800,chr16_91851000_91856000,chr9_156184800_156189800,chr8_156184800_156189800,chr13_156184800_156189800,chr21_156184800_156189800,chr22_156184800_156189800,chr10_121479800_121484800,chr7_156184800_156189800,chr16_121479800_121484800,chr10_91851000_91856000,chr12_156184800_156189800,chr15_91851000_91856000,chr17_91851000_91856000,chr14_91851000_91856000,chr19_156184800_156189800,chr19_91851000_91856000,chr10_156184800_156189800,chr11_156184800_156189800,chr6_91851000_91856000,chr5_156184800_156189800,chr14_156184800_156189800,chr17_156184800_156189800,chr20_156184800_156189800,chr23_156184800_156189800,chr24_91851000_91856000,chr2_121479800_121484800,chr13_121479800_121484800,chr13_91851000_91856000,chr5_91851000_91856000,chr7_121479800_121484800,chr24_121479800_121484800,chr18_156184800_156189800,chr9_91851000_91856000,chr2_91851000_91856000,chr18_121479800_121484800,chr3_91851000_91856000,chr12_91851000_91856000,chr18_91851000_91856000,chr8_91851000_91856000,chr15_156184800_156189800,chr16_156184800_156189800,chr11_91851000_91856000,chr1_121479800_121484800,chr20_121479800_121484800,chr11_121479800_121484800,chr22_121479800_121484800,chr21_121479800_121484800,chr4_156184800_156189800,chr9_121479800_121484800,chr6_156184800_156189800,chr1_156184800_156189800,chr2_156184800_156189800,chr3_156184800_156189800,chr23_91851000_91856000Xh3k4me2,h3k27ac,h2bk5ac,h3k27me3,h3k9me3,h3k4ac,h3k9ac,h3k18acH1_Derived_Mesendoderm_Cultured_Cells,H1_Derived_Trophoblast_Cultured_Cells,H1_cell_line
score_____chr6_91851000_91856000,chr6_121479800_121484800,chr5_121479800_121484800,chr4_121479800_121484800,chr24_91851000_91856000,chr2_121479800_121484800,chr19_121479800_121484800,chr3_91851000_91856000,chr3_121479800_121484800,chr13_91851000_91856000,chr15_121479800_121484800,chr5_91851000_91856000,chr7_121479800_121484800,chr24_121479800_121484800,chr2_91851000_91856000,chr14_121479800_121484800,chr23_121479800_121484800,chr12_121479800_121484800,chr20_91851000_91856000,chr17_121479800_121484800,chr18_121479800_121484800,chr22_91851000_91856000,chr21_91851000_91856000,chr12_91851000_91856000,chr13_121479800_121484800,chr4_91851000_91856000,chr8_121479800_121484800,chr16_91851000_91856000,chr8_91851000_91856000,chr1_91851000_91856000,chr16_121479800_121484800,chr18_91851000_91856000,chr11_91851000_91856000,chr1_121479800_121484800,chr20_121479800_121484800,chr10_121479800_121484800,chr11_121479800_121484800,chr22_121479800_121484800,chr21_121479800_121484800,chr7_91851000_91856000,chr10_91851000_91856000,chr9_121479800_121484800,chr15_91851000_91856000,chr9_91851000_91856000,chr17_91851000_91856000,chr14_91851000_91856000,chr19_91851000_91856000,chr23_91851000_91856000Xh3k4me2,h3k27ac,h2bk120ac,h3k27me3,h3k9me3,h3k4ac,h3k9acH1_Derived_Mesendoderm_Cultured_Cells,H1_Derived_Trophoblast_Cultured_Cells,H1_cell_line
score_____chr6_91851000_91856000,chr6_121479800_121484800,chr5_121479800_121484800,chr4_121479800_121484800,chr24_91851000_91856000,chr2_121479800_121484800,chr19_121479800_121484800,chr3_91851000_91856000,chr3_121479800_121484800,chr13_91851000_91856000,chr15_121479800_121484800,chr5_91851000_91856000,chr7_121479800_121484800,chr24_121479800_121484800,chr2_91851000_91856000,chr14_121479800_121484800,chr23_121479800_121484800,chr12_121479800_121484800,chr20_91851000_91856000,chr17_121479800_121484800,chr18_121479800_121484800,chr22_91851000_91856000,chr21_91851000_91856000,chr12_91851000_91856000,chr13_121479800_121484800,chr4_91851000_91856000,chr8_121479800_121484800,chr16_91851000_91856000,chr8_91851000_91856000,chr1_91851000_91856000,chr16_121479800_121484800,chr18_91851000_91856000,chr11_91851000_91856000,chr1_121479800_121484800,chr20_121479800_121484800,chr10_121479800_121484800,chr11_121479800_121484800,chr22_121479800_121484800,chr21_121479800_121484800,chr7_91851000_91856000,chr10_91851000_91856000,chr9_121479800_121484800,chr15_91851000_91856000,chr9_91851000_91856000,chr17_91851000_91856000,chr14_91851000_91856000,chr19_91851000_91856000,chr23_91851000_91856000Xh3k4me2,h2ak5ac,h2bk120ac,h3k27me3,h3k9me3,h3k4ac,h3k9acH1_Derived_Mesendoderm_Cultured_Cells,H1_Derived_Trophoblast_Cultured_Cells,H1_cell_line
score_____chr6_91851000_91856000,chr6_121479800_121484800,chr5_121479800_121484800,chr4_121479800_121484800,chr24_91851000_91856000,chr2_121479800_121484800,chr19_121479800_121484800,chr3_91851000_91856000,chr3_121479800_121484800,chr13_91851000_91856000,chr15_121479800_121484800,chr5_91851000_91856000,chr7_121479800_121484800,chr24_121479800_121484800,chr2_91851000_91856000,chr14_121479800_121484800,chr23_121479800_121484800,chr12_121479800_121484800,chr20_91851000_91856000,chr17_121479800_121484800,chr18_121479800_121484800,chr22_91851000_91856000,chr21_91851000_91856000,chr12_91851000_91856000,chr13_121479800_121484800,chr4_91851000_91856000,chr8_121479800_121484800,chr16_91851000_91856000,chr8_91851000_91856000,chr1_91851000_91856000,chr16_121479800_121484800,chr18_91851000_91856000,chr11_91851000_91856000,chr1_121479800_121484800,chr20_121479800_121484800,chr10_121479800_121484800,chr11_121479800_121484800,chr22_121479800_121484800,chr21_121479800_121484800,chr7_91851000_91856000,chr10_91851000_91856000,chr9_121479800_121484800,chr15_91851000_91856000,chr9_91851000_91856000,chr17_91851000_91856000,chr14_91851000_91856000,chr19_91851000_91856000,chr23_91851000_91856000Xh3k4me2,h2bk120ac,h3k27me3,h3k9me3,h3k79me1,h3k4ac,h3k9ac,h2bk5acH1_Derived_Mesendoderm_Cultured_Cells,H1_Derived_Trophoblast_Cultured_Cells,H1_cell_line
score_____chr6_91851000_91856000,chr6_121479800_121484800,chr5_121479800_121484800,chr4_121479800_121484800,chr24_91851000_91856000,chr2_121479800_121484800,chr19_121479800_121484800,chr3_91851000_91856000,chr3_121479800_121484800,chr13_91851000_91856000,chr15_121479800_121484800,chr5_91851000_91856000,chr7_121479800_121484800,chr24_121479800_121484800,chr2_91851000_91856000,chr14_121479800_121484800,chr23_121479800_121484800,chr12_121479800_121484800,chr20_91851000_91856000,chr17_121479800_121484800,chr18_121479800_121484800,chr22_91851000_91856000,chr21_91851000_91856000,chr12_91851000_91856000,chr13_121479800_121484800,chr4_91851000_91856000,chr8_121479800_121484800,chr16_91851000_91856000,chr8_91851000_91856000,chr1_91851000_91856000,chr16_121479800_121484800,chr18_91851000_91856000,chr11_91851000_91856000,chr1_121479800_121484800,chr20_121479800_121484800,chr10_121479800_121484800,chr11_121479800_121484800,chr22_121479800_121484800,chr21_121479800_121484800,chr7_91851000_91856000,chr10_91851000_91856000,chr9_121479800_121484800,chr15_91851000_91856000,chr9_91851000_91856000,chr17_91851000_91856000,chr14_91851000_91856000,chr19_91851000_91856000,chr23_91851000_91856000Xh3k4me2,h3k27ac,h2bk120ac,h3k27me3,h3k9me3,h3k79me1,h3k4ac,h3k9acH1_Derived_Mesendoderm_Cultured_Cells,H1_Derived_Trophoblast_Cultured_Cells,H1_cell_line
score_____chr6_91851000_91856000,chr6_121479800_121484800,chr5_121479800_121484800,chr4_121479800_121484800,chr24_91851000_91856000,chr2_121479800_121484800,chr19_121479800_121484800,chr3_91851000_91856000,chr3_121479800_121484800,chr13_91851000_91856000,chr15_121479800_121484800,chr5_91851000_91856000,chr7_121479800_121484800,chr24_121479800_121484800,chr2_91851000_91856000,chr14_121479800_121484800,chr23_121479800_121484800,chr12_121479800_121484800,chr20_91851000_91856000,chr17_121479800_121484800,chr18_121479800_121484800,chr22_91851000_91856000,chr21_91851000_91856000,chr12_91851000_91856000,chr13_121479800_121484800,chr4_91851000_91856000,chr8_121479800_121484800,chr16_91851000_91856000,chr8_91851000_91856000,chr1_91851000_91856000,chr16_121479800_121484800,chr18_91851000_91856000,chr11_91851000_91856000,chr1_121479800_121484800,chr20_121479800_121484800,chr10_121479800_121484800,chr11_121479800_121484800,chr22_121479800_121484800,chr21_121479800_121484800,chr7_91851000_91856000,chr10_91851000_91856000,chr9_121479800_121484800,chr15_91851000_91856000,chr9_91851000_91856000,chr17_91851000_91856000,chr14_91851000_91856000,chr19_91851000_91856000,chr23_91851000_91856000Xh3k4me2,h2ak5ac,h2bk120ac,h3k27me3,h3k9me3,h3k79me1,h3k4ac,h3k9acH1_Derived_Mesendoderm_Cultured_Cells,H1_Derived_Trophoblast_Cultured_Cells,H1_cell_line
score_____chr6_91851000_91856000,chr6_121479800_121484800,chr5_121479800_121484800,chr4_121479800_121484800,chr24_91851000_91856000,chr2_121479800_121484800,chr19_121479800_121484800,chr3_91851000_91856000,chr3_121479800_121484800,chr13_91851000_91856000,chr15_121479800_121484800,chr5_91851000_91856000,chr7_121479800_121484800,chr24_121479800_121484800,chr2_91851000_91856000,chr14_121479800_121484800,chr23_121479800_121484800,chr12_121479800_121484800,chr20_91851000_91856000,chr17_121479800_121484800,chr18_121479800_121484800,chr22_91851000_91856000,chr21_91851000_91856000,chr12_91851000_91856000,chr13_121479800_121484800,chr4_91851000_91856000,chr8_121479800_121484800,chr16_91851000_91856000,chr8_91851000_91856000,chr1_91851000_91856000,chr16_121479800_121484800,chr18_91851000_91856000,chr11_91851000_91856000,chr1_121479800_121484800,chr20_121479800_121484800,chr10_121479800_121484800,chr11_121479800_121484800,chr22_121479800_121484800,chr21_121479800_121484800,chr7_91851000_91856000,chr10_91851000_91856000,chr9_121479800_121484800,chr15_91851000_91856000,chr9_91851000_91856000,chr17_91851000_91856000,chr14_91851000_91856000,chr19_91851000_91856000,chr23_91851000_91856000Xh3k4me2,h3k23ac,h2bk120ac,h3k27me3,h3k9me3,h3k4ac,h3k9ac,h2bk5acH1_Derived_Mesendoderm_Cultured_Cells,H1_Derived_Trophoblast_Cultured_Cells,H1_cell_line
score_____chr6_91851000_91856000,chr6_121479800_121484800,chr5_121479800_121484800,chr4_121479800_121484800,chr24_91851000_91856000,chr2_121479800_121484800,chr19_121479800_121484800,chr3_91851000_91856000,chr3_121479800_121484800,chr13_91851000_91856000,chr15_121479800_121484800,chr5_91851000_91856000,chr7_121479800_121484800,chr24_121479800_121484800,chr2_91851000_91856000,chr14_121479800_121484800,chr23_121479800_121484800,chr12_121479800_121484800,chr20_91851000_91856000,chr17_121479800_121484800,chr18_121479800_121484800,chr22_91851000_91856000,chr21_91851000_91856000,chr12_91851000_91856000,chr13_121479800_121484800,chr4_91851000_91856000,chr8_121479800_121484800,chr16_91851000_91856000,chr8_91851000_91856000,chr1_91851000_91856000,chr16_121479800_121484800,chr18_91851000_91856000,chr11_91851000_91856000,chr1_121479800_121484800,chr20_121479800_121484800,chr10_121479800_121484800,chr11_121479800_121484800,chr22_121479800_121484800,chr21_121479800_121484800,chr7_91851000_91856000,chr10_91851000_91856000,chr9_121479800_121484800,chr15_91851000_91856000,chr9_91851000_91856000,chr17_91851000_91856000,chr14_91851000_91856000,chr19_91851000_91856000,chr23_91851000_91856000Xh3k4me2,h3k23ac,h3k27ac,h2bk120ac,h3k27me3,h3k9me3,h3k4ac,h3k9acH1_Derived_Mesendoderm_Cultured_Cells,H1_Derived_Trophoblast_Cultured_Cells,H1_cell_line
score_____chr6_91851000_91856000,chr6_121479800_121484800,chr5_121479800_121484800,chr4_121479800_121484800,chr24_91851000_91856000,chr2_121479800_121484800,chr19_121479800_121484800,chr3_91851000_91856000,chr3_121479800_121484800,chr13_91851000_91856000,chr15_121479800_121484800,chr5_91851000_91856000,chr7_121479800_121484800,chr24_121479800_121484800,chr2_91851000_91856000,chr14_121479800_121484800,chr23_121479800_121484800,chr12_121479800_121484800,chr20_91851000_91856000,chr17_121479800_121484800,chr18_121479800_121484800,chr22_91851000_91856000,chr21_91851000_91856000,chr12_91851000_91856000,chr13_121479800_121484800,chr4_91851000_91856000,chr8_121479800_121484800,chr16_91851000_91856000,chr8_91851000_91856000,chr1_91851000_91856000,chr16_121479800_121484800,chr18_91851000_91856000,chr11_91851000_91856000,chr1_121479800_121484800,chr20_121479800_121484800,chr10_121479800_121484800,chr11_121479800_121484800,chr22_121479800_121484800,chr21_121479800_121484800,chr7_91851000_91856000,chr10_91851000_91856000,chr9_121479800_121484800,chr15_91851000_91856000,chr9_91851000_91856000,chr17_91851000_91856000,chr14_91851000_91856000,chr19_91851000_91856000,chr23_91851000_91856000Xh3k4me2,h3k23ac,h2bk120ac,h3k27me3,h2ak5ac,h3k9me3,h3k4ac,h3k9acH1_Derived_Mesendoderm_Cultured_Cells,H1_Derived_Trophoblast_Cultured_Cells,H1_cell_line
score_____chr6_121479800_121484800,chr5_121479800_121484800,chr4_121479800_121484800,chr2_121479800_121484800,chr19_121479800_121484800,chr13_121479800_121484800,chr15_121479800_121484800,chr7_121479800_121484800,chr24_121479800_121484800,chr17_121479800_121484800,chr14_121479800_121484800,chr23_121479800_121484800,chr3_121479800_121484800,chr12_121479800_121484800,chr18_121479800_121484800,chr8_121479800_121484800,chr1_121479800_121484800,chr20_121479800_121484800,chr10_121479800_121484800,chr11_121479800_121484800,chr22_121479800_121484800,chr21_121479800_121484800,chr16_121479800_121484800,chr9_121479800_121484800Xh3k4me2,h2bk5ac,h3k27me3,h3k9me3,h3k79me1,h3k4ac,h3k9ac,h2bk120acH1_Derived_Mesendoderm_Cultured_Cells,H1_Derived_Trophoblast_Cultured_Cells,H1_cell_line
score_____chr6_121479800_121484800,chr5_121479800_121484800,chr4_121479800_121484800,chr2_121479800_121484800,chr19_121479800_121484800,chr13_121479800_121484800,chr15_121479800_121484800,chr7_121479800_121484800,chr24_121479800_121484800,chr17_121479800_121484800,chr14_121479800_121484800,chr23_121479800_121484800,chr3_121479800_121484800,chr12_121479800_121484800,chr18_121479800_121484800,chr8_121479800_121484800,chr1_121479800_121484800,chr20_121479800_121484800,chr10_121479800_121484800,chr11_121479800_121484800,chr22_121479800_121484800,chr21_121479800_121484800,chr16_121479800_121484800,chr9_121479800_121484800Xh3k4me2,h3k23ac,h2bk5ac,h3k27me3,h3k9me3,h3k4ac,h3k9ac,h2bk120acH1_Derived_Mesendoderm_Cultured_Cells,H1_Derived_Trophoblast_Cultured_Cells,H1_cell_line
score_____chr6_121479800_121484800,chr5_121479800_121484800,chr4_121479800_121484800,chr2_121479800_121484800,chr19_121479800_121484800,chr13_121479800_121484800,chr15_121479800_121484800,chr7_121479800_121484800,chr24_121479800_121484800,chr17_121479800_121484800,chr14_121479800_121484800,chr23_121479800_121484800,chr3_121479800_121484800,chr12_121479800_121484800,chr18_121479800_121484800,chr8_121479800_121484800,chr1_121479800_121484800,chr20_121479800_121484800,chr10_121479800_121484800,chr11_121479800_121484800,chr22_121479800_121484800,chr21_121479800_121484800,chr16_121479800_121484800,chr9_121479800_121484800Xh3k4me2,h3k27ac,h2bk5ac,h3k27me3,h3k9me3,h3k4ac,h3k9ac,h2bk120acH1_Derived_Mesendoderm_Cultured_Cells,H1_Derived_Trophoblast_Cultured_Cells,H1_cell_line
score_____chr6_121479800_121484800,chr5_121479800_121484800,chr19_121479800_121484800,chr3_121479800_121484800,chr15_121479800_121484800,chr1_91851000_91856000,chr17_121479800_121484800,chr14_121479800_121484800,chr23_121479800_121484800,chr12_121479800_121484800,chr20_91851000_91856000,chr4_121479800_121484800,chr22_91851000_91856000,chr21_91851000_91856000,chr7_91851000_91856000,chr24_156184800_156189800,chr4_91851000_91856000,chr8_121479800_121484800,chr16_91851000_91856000,chr9_156184800_156189800,chr8_156184800_156189800,chr13_156184800_156189800,chr21_156184800_156189800,chr22_156184800_156189800,chr10_121479800_121484800,chr7_156184800_156189800,chr16_121479800_121484800,chr10_91851000_91856000,chr12_156184800_156189800,chr15_91851000_91856000,chr17_91851000_91856000,chr14_91851000_91856000,chr19_156184800_156189800,chr19_91851000_91856000,chr10_156184800_156189800,chr11_156184800_156189800,chr6_91851000_91856000,chr5_156184800_156189800,chr14_156184800_156189800,chr17_156184800_156189800,chr20_156184800_156189800,chr23_156184800_156189800,chr24_91851000_91856000,chr2_121479800_121484800,chr13_121479800_121484800,chr13_91851000_91856000,chr5_91851000_91856000,chr7_121479800_121484800,chr24_121479800_121484800,chr18_156184800_156189800,chr9_91851000_91856000,chr2_91851000_91856000,chr18_121479800_121484800,chr3_91851000_91856000,chr12_91851000_91856000,chr18_91851000_91856000,chr8_91851000_91856000,chr15_156184800_156189800,chr16_156184800_156189800,chr11_91851000_91856000,chr1_121479800_121484800,chr20_121479800_121484800,chr11_121479800_121484800,chr22_121479800_121484800,chr21_121479800_121484800,chr4_156184800_156189800,chr9_121479800_121484800,chr6_156184800_156189800,chr1_156184800_156189800,chr2_156184800_156189800,chr3_156184800_156189800,chr23_91851000_91856000Xh3k4me2,h3k27ac,h2bk120ac,h3k27me3,h3k9me3,h3k4ac,h3k9acH1_Derived_Mesendoderm_Cultured_Cells,H1_Derived_Trophoblast_Cultured_Cells,H1_cell_line
score_____chr6_121479800_121484800,chr5_121479800_121484800,chr19_121479800_121484800,chr3_121479800_121484800,chr15_121479800_121484800,chr1_91851000_91856000,chr17_121479800_121484800,chr14_121479800_121484800,chr23_121479800_121484800,chr12_121479800_121484800,chr20_91851000_91856000,chr4_121479800_121484800,chr22_91851000_91856000,chr21_91851000_91856000,chr7_91851000_91856000,chr24_156184800_156189800,chr4_91851000_91856000,chr8_121479800_121484800,chr16_91851000_91856000,chr9_156184800_156189800,chr8_156184800_156189800,chr13_156184800_156189800,chr21_156184800_156189800,chr22_156184800_156189800,chr10_121479800_121484800,chr7_156184800_156189800,chr16_121479800_121484800,chr10_91851000_91856000,chr12_156184800_156189800,chr15_91851000_91856000,chr17_91851000_91856000,chr14_91851000_91856000,chr19_156184800_156189800,chr19_91851000_91856000,chr10_156184800_156189800,chr11_156184800_156189800,chr6_91851000_91856000,chr5_156184800_156189800,chr14_156184800_156189800,chr17_156184800_156189800,chr20_156184800_156189800,chr23_156184800_156189800,chr24_91851000_91856000,chr2_121479800_121484800,chr13_121479800_121484800,chr13_91851000_91856000,chr5_91851000_91856000,chr7_121479800_121484800,chr24_121479800_121484800,chr18_156184800_156189800,chr9_91851000_91856000,chr2_91851000_91856000,chr18_121479800_121484800,chr3_91851000_91856000,chr12_91851000_91856000,chr18_91851000_91856000,chr8_91851000_91856000,chr15_156184800_156189800,chr16_156184800_156189800,chr11_91851000_91856000,chr1_121479800_121484800,chr20_121479800_121484800,chr11_121479800_121484800,chr22_121479800_121484800,chr21_121479800_121484800,chr4_156184800_156189800,chr9_121479800_121484800,chr6_156184800_156189800,chr1_156184800_156189800,chr2_156184800_156189800,chr3_156184800_156189800,chr23_91851000_91856000Xh3k4me2,h3k27ac,h2bk120ac,h3k27me3,h3k9me3,h3k79me1,h3k4ac,h3k9acH1_Derived_Mesendoderm_Cultured_Cells,H1_Derived_Trophoblast_Cultured_Cells,H1_cell_line
score_____chr6_121479800_121484800,chr5_121479800_121484800,chr19_121479800_121484800,chr3_121479800_121484800,chr15_121479800_121484800,chr1_91851000_91856000,chr17_121479800_121484800,chr14_121479800_121484800,chr23_121479800_121484800,chr12_121479800_121484800,chr20_91851000_91856000,chr4_121479800_121484800,chr22_91851000_91856000,chr21_91851000_91856000,chr7_91851000_91856000,chr24_156184800_156189800,chr4_91851000_91856000,chr8_121479800_121484800,chr16_91851000_91856000,chr9_156184800_156189800,chr8_156184800_156189800,chr13_156184800_156189800,chr21_156184800_156189800,chr22_156184800_156189800,chr10_121479800_121484800,chr7_156184800_156189800,chr16_121479800_121484800,chr10_91851000_91856000,chr12_156184800_156189800,chr15_91851000_91856000,chr17_91851000_91856000,chr14_91851000_91856000,chr19_156184800_156189800,chr19_91851000_91856000,chr10_156184800_156189800,chr11_156184800_156189800,chr6_91851000_91856000,chr5_156184800_156189800,chr14_156184800_156189800,chr17_156184800_156189800,chr20_156184800_156189800,chr23_156184800_156189800,chr24_91851000_91856000,chr2_121479800_121484800,chr13_121479800_121484800,chr13_91851000_91856000,chr5_91851000_91856000,chr7_121479800_121484800,chr24_121479800_121484800,chr18_156184800_156189800,chr9_91851000_91856000,chr2_91851000_91856000,chr18_121479800_121484800,chr3_91851000_91856000,chr12_91851000_91856000,chr18_91851000_91856000,chr8_91851000_91856000,chr15_156184800_156189800,chr16_156184800_156189800,chr11_91851000_91856000,chr1_121479800_121484800,chr20_121479800_121484800,chr11_121479800_121484800,chr22_121479800_121484800,chr21_121479800_121484800,chr4_156184800_156189800,chr9_121479800_121484800,chr6_156184800_156189800,chr1_156184800_156189800,chr2_156184800_156189800,chr3_156184800_156189800,chr23_91851000_91856000Xh3k4me2,h3k23ac,h3k27ac,h2bk120ac,h3k27me3,h3k9me3,h3k4ac,h3k9acH1_Derived_Mesendoderm_Cultured_Cells,H1_Derived_Trophoblast_Cultured_Cells,H1_cell_line
score_____chr6_121479800_121484800,chr5_121479800_121484800,chr19_121479800_121484800,chr3_121479800_121484800,chr15_121479800_121484800,chr1_91851000_91856000,chr17_121479800_121484800,chr14_121479800_121484800,chr23_121479800_121484800,chr12_121479800_121484800,chr20_91851000_91856000,chr4_121479800_121484800,chr22_91851000_91856000,chr21_91851000_91856000,chr7_91851000_91856000,chr24_156184800_156189800,chr4_91851000_91856000,chr8_121479800_121484800,chr16_91851000_91856000,chr9_156184800_156189800,chr8_156184800_156189800,chr13_156184800_156189800,chr21_156184800_156189800,chr22_156184800_156189800,chr10_121479800_121484800,chr7_156184800_156189800,chr16_121479800_121484800,chr10_91851000_91856000,chr12_156184800_156189800,chr15_91851000_91856000,chr17_91851000_91856000,chr14_91851000_91856000,chr19_156184800_156189800,chr19_91851000_91856000,chr10_156184800_156189800,chr11_156184800_156189800,chr6_91851000_91856000,chr5_156184800_156189800,chr14_156184800_156189800,chr17_156184800_156189800,chr20_156184800_156189800,chr23_156184800_156189800,chr24_91851000_91856000,chr2_121479800_121484800,chr13_121479800_121484800,chr13_91851000_91856000,chr5_91851000_91856000,chr7_121479800_121484800,chr24_121479800_121484800,chr18_156184800_156189800,chr9_91851000_91856000,chr2_91851000_91856000,chr18_121479800_121484800,chr3_91851000_91856000,chr12_91851000_91856000,chr18_91851000_91856000,chr8_91851000_91856000,chr15_156184800_156189800,chr16_156184800_156189800,chr11_91851000_91856000,chr1_121479800_121484800,chr20_121479800_121484800,chr11_121479800_121484800,chr22_121479800_121484800,chr21_121479800_121484800,chr4_156184800_156189800,chr9_121479800_121484800,chr6_156184800_156189800,chr1_156184800_156189800,chr2_156184800_156189800,chr3_156184800_156189800,chr23_91851000_91856000Xh3k4me2,h3k27ac,h2bk120ac,h3k27me3,h3k9me3,h3k4ac,h3k9ac,h2bk5acH1_Derived_Mesendoderm_Cultured_Cells,H1_Derived_Trophoblast_Cultured_Cells,H1_cell_line
score_____chr6_121479800_121484800,chr5_121479800_121484800,chr19_121479800_121484800,chr3_121479800_121484800,chr15_121479800_121484800,chr1_91851000_91856000,chr17_121479800_121484800,chr14_121479800_121484800,chr23_121479800_121484800,chr12_121479800_121484800,chr20_91851000_91856000,chr4_121479800_121484800,chr22_91851000_91856000,chr21_91851000_91856000,chr7_91851000_91856000,chr24_156184800_156189800,chr4_91851000_91856000,chr8_121479800_121484800,chr16_91851000_91856000,chr9_156184800_156189800,chr8_156184800_156189800,chr13_156184800_156189800,chr21_156184800_156189800,chr22_156184800_156189800,chr10_121479800_121484800,chr7_156184800_156189800,chr16_121479800_121484800,chr10_91851000_91856000,chr12_156184800_156189800,chr15_91851000_91856000,chr17_91851000_91856000,chr14_91851000_91856000,chr19_156184800_156189800,chr19_91851000_91856000,chr10_156184800_156189800,chr11_156184800_156189800,chr6_91851000_91856000,chr5_156184800_156189800,chr14_156184800_156189800,chr17_156184800_156189800,chr20_156184800_156189800,chr23_156184800_156189800,chr24_91851000_91856000,chr2_121479800_121484800,chr13_121479800_121484800,chr13_91851000_91856000,chr5_91851000_91856000,chr7_121479800_121484800,chr24_121479800_121484800,chr18_156184800_156189800,chr9_91851000_91856000,chr2_91851000_91856000,chr18_121479800_121484800,chr3_91851000_91856000,chr12_91851000_91856000,chr18_91851000_91856000,chr8_91851000_91856000,chr15_156184800_156189800,chr16_156184800_156189800,chr11_91851000_91856000,chr1_121479800_121484800,chr20_121479800_121484800,chr11_121479800_121484800,chr22_121479800_121484800,chr21_121479800_121484800,chr4_156184800_156189800,chr9_121479800_121484800,chr6_156184800_156189800,chr1_156184800_156189800,chr2_156184800_156189800,chr3_156184800_156189800,chr23_91851000_91856000Xh3k4me2,h3k27ac,h2bk120ac,h3k27me3,h3k9me3,h3k4ac,h3k9ac,h3k18acH1_Derived_Mesendoderm_Cultured_Cells,H1_Derived_Trophoblast_Cultured_Cells,H1_cell_line
score_____chr6_91851000_91856000,chr6_121479800_121484800,chr5_121479800_121484800,chr4_121479800_121484800,chr24_91851000_91856000,chr2_121479800_121484800,chr19_121479800_121484800,chr22_91851000_91856000,chr3_121479800_121484800,chr13_91851000_91856000,chr15_121479800_121484800,chr5_91851000_91856000,chr7_121479800_121484800,chr24_121479800_121484800,chr2_91851000_91856000,chr14_121479800_121484800,chr23_121479800_121484800,chr12_121479800_121484800,chr20_91851000_91856000,chr17_121479800_121484800,chr18_121479800_121484800,chr3_91851000_91856000,chr21_91851000_91856000,chr12_91851000_91856000,chr13_121479800_121484800,chr4_91851000_91856000,chr8_121479800_121484800,chr16_91851000_91856000,chr8_91851000_91856000,chr1_91851000_91856000,chr16_121479800_121484800,chr18_91851000_91856000,chr11_91851000_91856000,chr1_121479800_121484800,chr20_121479800_121484800,chr10_121479800_121484800,chr11_121479800_121484800,chr22_121479800_121484800,chr21_121479800_121484800,chr7_91851000_91856000,chr10_91851000_91856000,chr9_121479800_121484800,chr15_91851000_91856000,chr9_91851000_91856000,chr17_91851000_91856000,chr14_91851000_91856000,chr19_91851000_91856000,chr23_91851000_91856000Xh3k4me2,h3k27ac,h3k27me3,h3k9me3,h3k4ac,h3k9ac,h3k18acH1_Derived_Mesendoderm_Cultured_Cells,H1_Derived_Trophoblast_Cultured_Cells,H1_cell_line
score_____chr6_91851000_91856000,chr6_121479800_121484800,chr5_121479800_121484800,chr4_121479800_121484800,chr24_91851000_91856000,chr2_121479800_121484800,chr19_121479800_121484800,chr22_91851000_91856000,chr3_121479800_121484800,chr13_91851000_91856000,chr15_121479800_121484800,chr5_91851000_91856000,chr7_121479800_121484800,chr24_121479800_121484800,chr2_91851000_91856000,chr14_121479800_121484800,chr23_121479800_121484800,chr12_121479800_121484800,chr20_91851000_91856000,chr17_121479800_121484800,chr18_121479800_121484800,chr3_91851000_91856000,chr21_91851000_91856000,chr12_91851000_91856000,chr13_121479800_121484800,chr4_91851000_91856000,chr8_121479800_121484800,chr16_91851000_91856000,chr8_91851000_91856000,chr1_91851000_91856000,chr16_121479800_121484800,chr18_91851000_91856000,chr11_91851000_91856000,chr1_121479800_121484800,chr20_121479800_121484800,chr10_121479800_121484800,chr11_121479800_121484800,chr22_121479800_121484800,chr21_121479800_121484800,chr7_91851000_91856000,chr10_91851000_91856000,chr9_121479800_121484800,chr15_91851000_91856000,chr9_91851000_91856000,chr17_91851000_91856000,chr14_91851000_91856000,chr19_91851000_91856000,chr23_91851000_91856000Xh3k4me2,h3k27ac,h2bk5ac,h3k9me3,h3k4ac,h3k9ac,h3k18acH1_Derived_Mesendoderm_Cultured_Cells,H1_Derived_Trophoblast_Cultured_Cells,H1_cell_line
score_____chr6_91851000_91856000,chr6_121479800_121484800,chr5_121479800_121484800,chr4_121479800_121484800,chr24_91851000_91856000,chr2_121479800_121484800,chr19_121479800_121484800,chr22_91851000_91856000,chr3_121479800_121484800,chr13_91851000_91856000,chr15_121479800_121484800,chr5_91851000_91856000,chr7_121479800_121484800,chr24_121479800_121484800,chr2_91851000_91856000,chr14_121479800_121484800,chr23_121479800_121484800,chr12_121479800_121484800,chr20_91851000_91856000,chr17_121479800_121484800,chr18_121479800_121484800,chr3_91851000_91856000,chr21_91851000_91856000,chr12_91851000_91856000,chr13_121479800_121484800,chr4_91851000_91856000,chr8_121479800_121484800,chr16_91851000_91856000,chr8_91851000_91856000,chr1_91851000_91856000,chr16_121479800_121484800,chr18_91851000_91856000,chr11_91851000_91856000,chr1_121479800_121484800,chr20_121479800_121484800,chr10_121479800_121484800,chr11_121479800_121484800,chr22_121479800_121484800,chr21_121479800_121484800,chr7_91851000_91856000,chr10_91851000_91856000,chr9_121479800_121484800,chr15_91851000_91856000,chr9_91851000_91856000,chr17_91851000_91856000,chr14_91851000_91856000,chr19_91851000_91856000,chr23_91851000_91856000Xh3k4me2,h3k23ac,h3k27ac,h3k9me3,h3k79me1,h3k4ac,h3k9ac,h3k18acH1_Derived_Mesendoderm_Cultured_Cells,H1_Derived_Trophoblast_Cultured_Cells,H1_cell_line
score_____chr6_91851000_91856000,chr6_121479800_121484800,chr5_121479800_121484800,chr4_121479800_121484800,chr24_91851000_91856000,chr2_121479800_121484800,chr19_121479800_121484800,chr22_91851000_91856000,chr3_121479800_121484800,chr13_91851000_91856000,chr15_121479800_121484800,chr5_91851000_91856000,chr7_121479800_121484800,chr24_121479800_121484800,chr2_91851000_91856000,chr14_121479800_121484800,chr23_121479800_121484800,chr12_121479800_121484800,chr20_91851000_91856000,chr17_121479800_121484800,chr18_121479800_121484800,chr3_91851000_91856000,chr21_91851000_91856000,chr12_91851000_91856000,chr13_121479800_121484800,chr4_91851000_91856000,chr8_121479800_121484800,chr16_91851000_91856000,chr8_91851000_91856000,chr1_91851000_91856000,chr16_121479800_121484800,chr18_91851000_91856000,chr11_91851000_91856000,chr1_121479800_121484800,chr20_121479800_121484800,chr10_121479800_121484800,chr11_121479800_121484800,chr22_121479800_121484800,chr21_121479800_121484800,chr7_91851000_91856000,chr10_91851000_91856000,chr9_121479800_121484800,chr15_91851000_91856000,chr9_91851000_91856000,chr17_91851000_91856000,chr14_91851000_91856000,chr19_91851000_91856000,chr23_91851000_91856000Xh3k4me2,h3k27ac,h3k27me3,h3k9me3,h3k79me1,h3k4ac,h3k9ac,h3k18acH1_Derived_Mesendoderm_Cultured_Cells,H1_Derived_Trophoblast_Cultured_Cells,H1_cell_line
score_____chr6_91851000_91856000,chr6_121479800_121484800,chr5_121479800_121484800,chr4_121479800_121484800,chr24_91851000_91856000,chr2_121479800_121484800,chr19_121479800_121484800,chr22_91851000_91856000,chr3_121479800_121484800,chr13_91851000_91856000,chr15_121479800_121484800,chr5_91851000_91856000,chr7_121479800_121484800,chr24_121479800_121484800,chr2_91851000_91856000,chr14_121479800_121484800,chr23_121479800_121484800,chr12_121479800_121484800,chr20_91851000_91856000,chr17_121479800_121484800,chr18_121479800_121484800,chr3_91851000_91856000,chr21_91851000_91856000,chr12_91851000_91856000,chr13_121479800_121484800,chr4_91851000_91856000,chr8_121479800_121484800,chr16_91851000_91856000,chr8_91851000_91856000,chr1_91851000_91856000,chr16_121479800_121484800,chr18_91851000_91856000,chr11_91851000_91856000,chr1_121479800_121484800,chr20_121479800_121484800,chr10_121479800_121484800,chr11_121479800_121484800,chr22_121479800_121484800,chr21_121479800_121484800,chr7_91851000_91856000,chr10_91851000_91856000,chr9_121479800_121484800,chr15_91851000_91856000,chr9_91851000_91856000,chr17_91851000_91856000,chr14_91851000_91856000,chr19_91851000_91856000,chr23_91851000_91856000Xh3k4me2,h3k27ac,h2bk5ac,h3k9me3,h3k79me1,h3k4ac,h3k9ac,h3k18acH1_Derived_Mesendoderm_Cultured_Cells,H1_Derived_Trophoblast_Cultured_Cells,H1_cell_line
score_____chr6_91851000_91856000,chr6_121479800_121484800,chr5_121479800_121484800,chr4_121479800_121484800,chr24_91851000_91856000,chr2_121479800_121484800,chr19_121479800_121484800,chr22_91851000_91856000,chr3_121479800_121484800,chr13_91851000_91856000,chr15_121479800_121484800,chr5_91851000_91856000,chr7_121479800_121484800,chr24_121479800_121484800,chr2_91851000_91856000,chr14_121479800_121484800,chr23_121479800_121484800,chr12_121479800_121484800,chr20_91851000_91856000,chr17_121479800_121484800,chr18_121479800_121484800,chr3_91851000_91856000,chr21_91851000_91856000,chr12_91851000_91856000,chr13_121479800_121484800,chr4_91851000_91856000,chr8_121479800_121484800,chr16_91851000_91856000,chr8_91851000_91856000,chr1_91851000_91856000,chr16_121479800_121484800,chr18_91851000_91856000,chr11_91851000_91856000,chr1_121479800_121484800,chr20_121479800_121484800,chr10_121479800_121484800,chr11_121479800_121484800,chr22_121479800_121484800,chr21_121479800_121484800,chr7_91851000_91856000,chr10_91851000_91856000,chr9_121479800_121484800,chr15_91851000_91856000,chr9_91851000_91856000,chr17_91851000_91856000,chr14_91851000_91856000,chr19_91851000_91856000,chr23_91851000_91856000Xh3k4me2,h3k23ac,h3k27ac,h3k27me3,h3k9me3,h3k4ac,h3k9ac,h3k18acH1_Derived_Mesendoderm_Cultured_Cells,H1_Derived_Trophoblast_Cultured_Cells,H1_cell_line
score_____chr6_91851000_91856000,chr6_121479800_121484800,chr5_121479800_121484800,chr4_121479800_121484800,chr24_91851000_91856000,chr2_121479800_121484800,chr19_121479800_121484800,chr22_91851000_91856000,chr3_121479800_121484800,chr13_91851000_91856000,chr15_121479800_121484800,chr5_91851000_91856000,chr7_121479800_121484800,chr24_121479800_121484800,chr2_91851000_91856000,chr14_121479800_121484800,chr23_121479800_121484800,chr12_121479800_121484800,chr20_91851000_91856000,chr17_121479800_121484800,chr18_121479800_121484800,chr3_91851000_91856000,chr21_91851000_91856000,chr12_91851000_91856000,chr13_121479800_121484800,chr4_91851000_91856000,chr8_121479800_121484800,chr16_91851000_91856000,chr8_91851000_91856000,chr1_91851000_91856000,chr16_121479800_121484800,chr18_91851000_91856000,chr11_91851000_91856000,chr1_121479800_121484800,chr20_121479800_121484800,chr10_121479800_121484800,chr11_121479800_121484800,chr22_121479800_121484800,chr21_121479800_121484800,chr7_91851000_91856000,chr10_91851000_91856000,chr9_121479800_121484800,chr15_91851000_91856000,chr9_91851000_91856000,chr17_91851000_91856000,chr14_91851000_91856000,chr19_91851000_91856000,chr23_91851000_91856000Xh3k4me2,h3k23ac,h3k27ac,h2bk5ac,h3k9me3,h3k4ac,h3k9ac,h3k18acH1_Derived_Mesendoderm_Cultured_Cells,H1_Derived_Trophoblast_Cultured_Cells,H1_cell_line
score_____chr6_91851000_91856000,chr6_121479800_121484800,chr5_121479800_121484800,chr4_121479800_121484800,chr24_91851000_91856000,chr2_121479800_121484800,chr19_121479800_121484800,chr22_91851000_91856000,chr3_121479800_121484800,chr13_91851000_91856000,chr15_121479800_121484800,chr5_91851000_91856000,chr7_121479800_121484800,chr24_121479800_121484800,chr2_91851000_91856000,chr14_121479800_121484800,chr23_121479800_121484800,chr12_121479800_121484800,chr20_91851000_91856000,chr17_121479800_121484800,chr18_121479800_121484800,chr3_91851000_91856000,chr21_91851000_91856000,chr12_91851000_91856000,chr13_121479800_121484800,chr4_91851000_91856000,chr8_121479800_121484800,chr16_91851000_91856000,chr8_91851000_91856000,chr1_91851000_91856000,chr16_121479800_121484800,chr18_91851000_91856000,chr11_91851000_91856000,chr1_121479800_121484800,chr20_121479800_121484800,chr10_121479800_121484800,chr11_121479800_121484800,chr22_121479800_121484800,chr21_121479800_121484800,chr7_91851000_91856000,chr10_91851000_91856000,chr9_121479800_121484800,chr15_91851000_91856000,chr9_91851000_91856000,chr17_91851000_91856000,chr14_91851000_91856000,chr19_91851000_91856000,chr23_91851000_91856000Xh3k4me2,h3k27ac,h2bk120ac,h3k27me3,h3k9me3,h3k4ac,h3k9acH1_Derived_Mesendoderm_Cultured_Cells,H1_Derived_Trophoblast_Cultured_Cells,H1_cell_line
score_____chr6_91851000_91856000,chr6_121479800_121484800,chr5_121479800_121484800,chr4_121479800_121484800,chr24_91851000_91856000,chr2_121479800_121484800,chr19_121479800_121484800,chr22_91851000_91856000,chr3_121479800_121484800,chr13_91851000_91856000,chr15_121479800_121484800,chr5_91851000_91856000,chr7_121479800_121484800,chr24_121479800_121484800,chr2_91851000_91856000,chr14_121479800_121484800,chr23_121479800_121484800,chr12_121479800_121484800,chr20_91851000_91856000,chr17_121479800_121484800,chr18_121479800_121484800,chr3_91851000_91856000,chr21_91851000_91856000,chr12_91851000_91856000,chr13_121479800_121484800,chr4_91851000_91856000,chr8_121479800_121484800,chr16_91851000_91856000,chr8_91851000_91856000,chr1_91851000_91856000,chr16_121479800_121484800,chr18_91851000_91856000,chr11_91851000_91856000,chr1_121479800_121484800,chr20_121479800_121484800,chr10_121479800_121484800,chr11_121479800_121484800,chr22_121479800_121484800,chr21_121479800_121484800,chr7_91851000_91856000,chr10_91851000_91856000,chr9_121479800_121484800,chr15_91851000_91856000,chr9_91851000_91856000,chr17_91851000_91856000,chr14_91851000_91856000,chr19_91851000_91856000,chr23_91851000_91856000Xh3k4me2,h3k27ac,h2bk120ac,h3k9me3,h3k4ac,h3k9ac,h2bk5acH1_Derived_Mesendoderm_Cultured_Cells,H1_Derived_Trophoblast_Cultured_Cells,H1_cell_line
score_____chr6_91851000_91856000,chr6_121479800_121484800,chr5_121479800_121484800,chr4_121479800_121484800,chr24_91851000_91856000,chr2_121479800_121484800,chr19_121479800_121484800,chr22_91851000_91856000,chr3_121479800_121484800,chr13_91851000_91856000,chr15_121479800_121484800,chr5_91851000_91856000,chr7_121479800_121484800,chr24_121479800_121484800,chr2_91851000_91856000,chr14_121479800_121484800,chr23_121479800_121484800,chr12_121479800_121484800,chr20_91851000_91856000,chr17_121479800_121484800,chr18_121479800_121484800,chr3_91851000_91856000,chr21_91851000_91856000,chr12_91851000_91856000,chr13_121479800_121484800,chr4_91851000_91856000,chr8_121479800_121484800,chr16_91851000_91856000,chr8_91851000_91856000,chr1_91851000_91856000,chr16_121479800_121484800,chr18_91851000_91856000,chr11_91851000_91856000,chr1_121479800_121484800,chr20_121479800_121484800,chr10_121479800_121484800,chr11_121479800_121484800,chr22_121479800_121484800,chr21_121479800_121484800,chr7_91851000_91856000,chr10_91851000_91856000,chr9_121479800_121484800,chr15_91851000_91856000,chr9_91851000_91856000,chr17_91851000_91856000,chr14_91851000_91856000,chr19_91851000_91856000,chr23_91851000_91856000Xh3k4me2,h3k23ac,h3k27ac,h2bk120ac,h3k9me3,h3k79me1,h3k4ac,h3k9acH1_Derived_Mesendoderm_Cultured_Cells,H1_Derived_Trophoblast_Cultured_Cells,H1_cell_line
score_____chr6_91851000_91856000,chr6_121479800_121484800,chr5_121479800_121484800,chr4_121479800_121484800,chr24_91851000_91856000,chr2_121479800_121484800,chr19_121479800_121484800,chr22_91851000_91856000,chr3_121479800_121484800,chr13_91851000_91856000,chr15_121479800_121484800,chr5_91851000_91856000,chr7_121479800_121484800,chr24_121479800_121484800,chr2_91851000_91856000,chr14_121479800_121484800,chr23_121479800_121484800,chr12_121479800_121484800,chr20_91851000_91856000,chr17_121479800_121484800,chr18_121479800_121484800,chr3_91851000_91856000,chr21_91851000_91856000,chr12_91851000_91856000,chr13_121479800_121484800,chr4_91851000_91856000,chr8_121479800_121484800,chr16_91851000_91856000,chr8_91851000_91856000,chr1_91851000_91856000,chr16_121479800_121484800,chr18_91851000_91856000,chr11_91851000_91856000,chr1_121479800_121484800,chr20_121479800_121484800,chr10_121479800_121484800,chr11_121479800_121484800,chr22_121479800_121484800,chr21_121479800_121484800,chr7_91851000_91856000,chr10_91851000_91856000,chr9_121479800_121484800,chr15_91851000_91856000,chr9_91851000_91856000,chr17_91851000_91856000,chr14_91851000_91856000,chr19_91851000_91856000,chr23_91851000_91856000Xh3k4me2,h3k27ac,h2bk120ac,h3k27me3,h3k9me3,h3k79me1,h3k4ac,h3k9acH1_Derived_Mesendoderm_Cultured_Cells,H1_Derived_Trophoblast_Cultured_Cells,H1_cell_line
score_____chr6_91851000_91856000,chr6_121479800_121484800,chr5_121479800_121484800,chr4_121479800_121484800,chr24_91851000_91856000,chr2_121479800_121484800,chr19_121479800_121484800,chr22_91851000_91856000,chr3_121479800_121484800,chr13_91851000_91856000,chr15_121479800_121484800,chr5_91851000_91856000,chr7_121479800_121484800,chr24_121479800_121484800,chr2_91851000_91856000,chr14_121479800_121484800,chr23_121479800_121484800,chr12_121479800_121484800,chr20_91851000_91856000,chr17_121479800_121484800,chr18_121479800_121484800,chr3_91851000_91856000,chr21_91851000_91856000,chr12_91851000_91856000,chr13_121479800_121484800,chr4_91851000_91856000,chr8_121479800_121484800,chr16_91851000_91856000,chr8_91851000_91856000,chr1_91851000_91856000,chr16_121479800_121484800,chr18_91851000_91856000,chr11_91851000_91856000,chr1_121479800_121484800,chr20_121479800_121484800,chr10_121479800_121484800,chr11_121479800_121484800,chr22_121479800_121484800,chr21_121479800_121484800,chr7_91851000_91856000,chr10_91851000_91856000,chr9_121479800_121484800,chr15_91851000_91856000,chr9_91851000_91856000,chr17_91851000_91856000,chr14_91851000_91856000,chr19_91851000_91856000,chr23_91851000_91856000Xh3k4me2,h3k27ac,h2bk120ac,h3k9me3,h3k79me1,h3k4ac,h3k9ac,h2bk5acH1_Derived_Mesendoderm_Cultured_Cells,H1_Derived_Trophoblast_Cultured_Cells,H1_cell_line
score_____chr6_91851000_91856000,chr6_121479800_121484800,chr5_121479800_121484800,chr4_121479800_121484800,chr24_91851000_91856000,chr2_121479800_121484800,chr19_121479800_121484800,chr22_91851000_91856000,chr3_121479800_121484800,chr13_91851000_91856000,chr15_121479800_121484800,chr5_91851000_91856000,chr7_121479800_121484800,chr24_121479800_121484800,chr2_91851000_91856000,chr14_121479800_121484800,chr23_121479800_121484800,chr12_121479800_121484800,chr20_91851000_91856000,chr17_121479800_121484800,chr18_121479800_121484800,chr3_91851000_91856000,chr21_91851000_91856000,chr12_91851000_91856000,chr13_121479800_121484800,chr4_91851000_91856000,chr8_121479800_121484800,chr16_91851000_91856000,chr8_91851000_91856000,chr1_91851000_91856000,chr16_121479800_121484800,chr18_91851000_91856000,chr11_91851000_91856000,chr1_121479800_121484800,chr20_121479800_121484800,chr10_121479800_121484800,chr11_121479800_121484800,chr22_121479800_121484800,chr21_121479800_121484800,chr7_91851000_91856000,chr10_91851000_91856000,chr9_121479800_121484800,chr15_91851000_91856000,chr9_91851000_91856000,chr17_91851000_91856000,chr14_91851000_91856000,chr19_91851000_91856000,chr23_91851000_91856000Xh3k4me2,h3k23ac,h3k27ac,h2bk120ac,h3k27me3,h3k9me3,h3k4ac,h3k9acH1_Derived_Mesendoderm_Cultured_Cells,H1_Derived_Trophoblast_Cultured_Cells,H1_cell_line
score_____chr6_91851000_91856000,chr6_121479800_121484800,chr5_121479800_121484800,chr4_121479800_121484800,chr24_91851000_91856000,chr2_121479800_121484800,chr19_121479800_121484800,chr22_91851000_91856000,chr3_121479800_121484800,chr13_91851000_91856000,chr15_121479800_121484800,chr5_91851000_91856000,chr7_121479800_121484800,chr24_121479800_121484800,chr2_91851000_91856000,chr14_121479800_121484800,chr23_121479800_121484800,chr12_121479800_121484800,chr20_91851000_91856000,chr17_121479800_121484800,chr18_121479800_121484800,chr3_91851000_91856000,chr21_91851000_91856000,chr12_91851000_91856000,chr13_121479800_121484800,chr4_91851000_91856000,chr8_121479800_121484800,chr16_91851000_91856000,chr8_91851000_91856000,chr1_91851000_91856000,chr16_121479800_121484800,chr18_91851000_91856000,chr11_91851000_91856000,chr1_121479800_121484800,chr20_121479800_121484800,chr10_121479800_121484800,chr11_121479800_121484800,chr22_121479800_121484800,chr21_121479800_121484800,chr7_91851000_91856000,chr10_91851000_91856000,chr9_121479800_121484800,chr15_91851000_91856000,chr9_91851000_91856000,chr17_91851000_91856000,chr14_91851000_91856000,chr19_91851000_91856000,chr23_91851000_91856000Xh3k4me2,h3k23ac,h3k27ac,h2bk120ac,h3k9me3,h3k4ac,h3k9ac,h2bk5acH1_Derived_Mesendoderm_Cultured_Cells,H1_Derived_Trophoblast_Cultured_Cells,H1_cell_line
score_____chr6_91851000_91856000,chr7_121485000_142539000,chr21_121485000_142539000,chr18_121479800_121484800,chr6_121479800_121484800,chr11_121485000_142539000,chr6_121485000_142539000,chr24_91851000_91856000,chr5_121479800_121484800,chr19_121479800_121484800,chr22_91851000_91856000,chr12_121485000_142539000,chr13_91851000_91856000,chr15_121479800_121484800,chr20_121485000_142539000,chr2_121485000_142539000,chr24_121479800_121484800,chr5_121485000_142539000,chr12_121479800_121484800,chr13_121485000_142539000,chr8_121485000_142539000,chr2_91851000_91856000,chr14_121479800_121484800,chr23_121479800_121484800,chr17_121485000_142539000,chr10_121485000_142539000,chr20_91851000_91856000,chr17_121479800_121484800,chr4_121479800_121484800,chr3_91851000_91856000,chr21_91851000_91856000,chr20_121479800_121484800,chr12_91851000_91856000,chr13_121479800_121484800,chr4_121485000_142539000,chr4_91851000_91856000,chr8_121479800_121484800,chr23_121485000_142539000,chr8_91851000_91856000,chr14_121485000_142539000,chr11_91851000_91856000,chr9_121479800_121484800,chr24_121485000_142539000,chr18_91851000_91856000,chr9_121485000_142539000,chr1_121479800_121484800,chr2_121479800_121484800,chr23_91851000_91856000,chr15_121485000_142539000,chr11_121479800_121484800,chr21_121479800_121484800,chr22_121479800_121484800,chr16_121479800_121484800,chr18_121485000_142539000,chr1_91851000_91856000,chr7_91851000_91856000,chr10_91851000_91856000,chr22_121485000_142539000,chr3_121479800_121484800,chr15_91851000_91856000,chr5_91851000_91856000,chr16_91851000_91856000,chr9_91851000_91856000,chr17_91851000_91856000,chr14_91851000_91856000,chr1_121485000_142539000,chr19_91851000_91856000,chr7_121479800_121484800,chr10_121479800_121484800,chr16_121485000_142539000,chr3_121485000_142539000,chr19_121485000_142539000Xh3k4me2,h3k23ac,h3k27ac,h2bk5ac,h3k4ac,h3k9ac,h3k18acH1_Derived_Mesendoderm_Cultured_Cells,H1_Derived_Trophoblast_Cultured_Cells,H1_cell_line
score_____chr6_91851000_91856000,chr7_121485000_142539000,chr21_121485000_142539000,chr18_121479800_121484800,chr6_121479800_121484800,chr11_121485000_142539000,chr6_121485000_142539000,chr24_91851000_91856000,chr5_121479800_121484800,chr19_121479800_121484800,chr22_91851000_91856000,chr12_121485000_142539000,chr13_91851000_91856000,chr15_121479800_121484800,chr20_121485000_142539000,chr2_121485000_142539000,chr24_121479800_121484800,chr5_121485000_142539000,chr12_121479800_121484800,chr13_121485000_142539000,chr8_121485000_142539000,chr2_91851000_91856000,chr14_121479800_121484800,chr23_121479800_121484800,chr17_121485000_142539000,chr10_121485000_142539000,chr20_91851000_91856000,chr17_121479800_121484800,chr4_121479800_121484800,chr3_91851000_91856000,chr21_91851000_91856000,chr20_121479800_121484800,chr12_91851000_91856000,chr13_121479800_121484800,chr4_121485000_142539000,chr4_91851000_91856000,chr8_121479800_121484800,chr23_121485000_142539000,chr8_91851000_91856000,chr14_121485000_142539000,chr11_91851000_91856000,chr9_121479800_121484800,chr24_121485000_142539000,chr18_91851000_91856000,chr9_121485000_142539000,chr1_121479800_121484800,chr2_121479800_121484800,chr23_91851000_91856000,chr15_121485000_142539000,chr11_121479800_121484800,chr21_121479800_121484800,chr22_121479800_121484800,chr16_121479800_121484800,chr18_121485000_142539000,chr1_91851000_91856000,chr7_91851000_91856000,chr10_91851000_91856000,chr22_121485000_142539000,chr3_121479800_121484800,chr15_91851000_91856000,chr5_91851000_91856000,chr16_91851000_91856000,chr9_91851000_91856000,chr17_91851000_91856000,chr14_91851000_91856000,chr1_121485000_142539000,chr19_91851000_91856000,chr7_121479800_121484800,chr10_121479800_121484800,chr16_121485000_142539000,chr3_121485000_142539000,chr19_121485000_142539000Xh3k4me2,h3k23ac,h3k27ac,h3k9me3,h3k79me1,h3k4ac,h3k9ac,h3k18acH1_Derived_Mesendoderm_Cultured_Cells,H1_Derived_Trophoblast_Cultured_Cells,H1_cell_line
score_____chr7_121485000_142539000,chr21_121485000_142539000,chr6_121479800_121484800,chr11_121485000_142539000,chr6_121485000_142539000,chr5_121479800_121484800,chr19_121479800_121484800,chr12_121485000_142539000,chr15_121479800_121484800,chr13_121485000_142539000,chr8_121485000_142539000,chr2_91851000_91856000,chr14_121479800_121484800,chr23_121479800_121484800,chr12_121479800_121484800,chr20_91851000_91856000,chr22_91851000_91856000,chr21_91851000_91856000,chr4_91851000_91856000,chr8_121479800_121484800,chr16_91851000_91856000,chr14_121485000_142539000,chr16_121479800_121484800,chr9_121485000_142539000,chr10_121479800_121484800,chr21_121479800_121484800,chr7_91851000_91856000,chr10_91851000_91856000,chr22_121485000_142539000,chr3_121479800_121484800,chr15_91851000_91856000,chr17_91851000_91856000,chr14_91851000_91856000,chr5_91851000_91856000,chr7_121479800_121484800,chr6_91851000_91856000,chr4_121479800_121484800,chr24_91851000_91856000,chr2_121479800_121484800,chr3_121485000_142539000,chr13_121479800_121484800,chr13_91851000_91856000,chr20_121485000_142539000,chr2_121485000_142539000,chr24_121479800_121484800,chr5_121485000_142539000,chr17_121485000_142539000,chr10_121485000_142539000,chr9_91851000_91856000,chr17_121479800_121484800,chr18_121479800_121484800,chr3_91851000_91856000,chr12_91851000_91856000,chr1_121485000_142539000,chr4_121485000_142539000,chr23_121485000_142539000,chr8_91851000_91856000,chr24_121485000_142539000,chr18_91851000_91856000,chr11_91851000_91856000,chr1_121479800_121484800,chr20_121479800_121484800,chr15_121485000_142539000,chr11_121479800_121484800,chr22_121479800_121484800,chr18_121485000_142539000,chr1_91851000_91856000,chr9_121479800_121484800,chr16_121485000_142539000,chr19_91851000_91856000,chr23_91851000_91856000,chr19_121485000_142539000Xh3k4me2,h3k23ac,h3k27ac,h3k27me3,h3k79me1,h3k4ac,h3k9ac,h3k18acH1_Derived_Mesendoderm_Cultured_Cells,H1_Derived_Trophoblast_Cultured_Cells,H1_cell_line
score_____chr6_91851000_91856000,chr7_121485000_142539000,chr21_121485000_142539000,chr18_121479800_121484800,chr6_121479800_121484800,chr11_121485000_142539000,chr6_121485000_142539000,chr24_91851000_91856000,chr5_121479800_121484800,chr19_121479800_121484800,chr22_91851000_91856000,chr12_121485000_142539000,chr13_91851000_91856000,chr15_121479800_121484800,chr20_121485000_142539000,chr2_121485000_142539000,chr24_121479800_121484800,chr5_121485000_142539000,chr12_121479800_121484800,chr13_121485000_142539000,chr8_121485000_142539000,chr2_91851000_91856000,chr14_121479800_121484800,chr23_121479800_121484800,chr17_121485000_142539000,chr10_121485000_142539000,chr20_91851000_91856000,chr17_121479800_121484800,chr4_121479800_121484800,chr3_91851000_91856000,chr21_91851000_91856000,chr20_121479800_121484800,chr12_91851000_91856000,chr13_121479800_121484800,chr4_121485000_142539000,chr4_91851000_91856000,chr8_121479800_121484800,chr23_121485000_142539000,chr8_91851000_91856000,chr14_121485000_142539000,chr11_91851000_91856000,chr9_121479800_121484800,chr24_121485000_142539000,chr18_91851000_91856000,chr9_121485000_142539000,chr1_121479800_121484800,chr2_121479800_121484800,chr23_91851000_91856000,chr15_121485000_142539000,chr11_121479800_121484800,chr21_121479800_121484800,chr22_121479800_121484800,chr16_121479800_121484800,chr18_121485000_142539000,chr1_91851000_91856000,chr7_91851000_91856000,chr10_91851000_91856000,chr22_121485000_142539000,chr3_121479800_121484800,chr15_91851000_91856000,chr5_91851000_91856000,chr16_91851000_91856000,chr9_91851000_91856000,chr17_91851000_91856000,chr14_91851000_91856000,chr1_121485000_142539000,chr19_91851000_91856000,chr7_121479800_121484800,chr10_121479800_121484800,chr16_121485000_142539000,chr3_121485000_142539000,chr19_121485000_142539000Xh3k4me2,h3k23ac,h3k27ac,h2bk5ac,h3k79me1,h3k4ac,h3k9ac,h3k18acH1_Derived_Mesendoderm_Cultured_Cells,H1_Derived_Trophoblast_Cultured_Cells,H1_cell_line
score_____chr6_91851000_91856000,chr7_121485000_142539000,chr21_121485000_142539000,chr18_121479800_121484800,chr6_121479800_121484800,chr11_121485000_142539000,chr6_121485000_142539000,chr24_91851000_91856000,chr5_121479800_121484800,chr19_121479800_121484800,chr22_91851000_91856000,chr12_121485000_142539000,chr13_91851000_91856000,chr15_121479800_121484800,chr20_121485000_142539000,chr2_121485000_142539000,chr24_121479800_121484800,chr5_121485000_142539000,chr12_121479800_121484800,chr13_121485000_142539000,chr8_121485000_142539000,chr2_91851000_91856000,chr14_121479800_121484800,chr23_121479800_121484800,chr17_121485000_142539000,chr10_121485000_142539000,chr20_91851000_91856000,chr17_121479800_121484800,chr4_121479800_121484800,chr3_91851000_91856000,chr21_91851000_91856000,chr20_121479800_121484800,chr12_91851000_91856000,chr13_121479800_121484800,chr4_121485000_142539000,chr4_91851000_91856000,chr8_121479800_121484800,chr23_121485000_142539000,chr8_91851000_91856000,chr14_121485000_142539000,chr11_91851000_91856000,chr9_121479800_121484800,chr24_121485000_142539000,chr18_91851000_91856000,chr9_121485000_142539000,chr1_121479800_121484800,chr2_121479800_121484800,chr23_91851000_91856000,chr15_121485000_142539000,chr11_121479800_121484800,chr21_121479800_121484800,chr22_121479800_121484800,chr16_121479800_121484800,chr18_121485000_142539000,chr1_91851000_91856000,chr7_91851000_91856000,chr10_91851000_91856000,chr22_121485000_142539000,chr3_121479800_121484800,chr15_91851000_91856000,chr5_91851000_91856000,chr16_91851000_91856000,chr9_91851000_91856000,chr17_91851000_91856000,chr14_91851000_91856000,chr1_121485000_142539000,chr19_91851000_91856000,chr7_121479800_121484800,chr10_121479800_121484800,chr16_121485000_142539000,chr3_121485000_142539000,chr19_121485000_142539000Xh3k4me2,h3k23ac,h3k27ac,h3k27me3,h3k9me3,h3k4ac,h3k9ac,h3k18acH1_Derived_Mesendoderm_Cultured_Cells,H1_Derived_Trophoblast_Cultured_Cells,H1_cell_line
score_____chr6_91851000_91856000,chr7_121485000_142539000,chr21_121485000_142539000,chr18_121479800_121484800,chr6_121479800_121484800,chr11_121485000_142539000,chr6_121485000_142539000,chr24_91851000_91856000,chr5_121479800_121484800,chr19_121479800_121484800,chr22_91851000_91856000,chr12_121485000_142539000,chr13_91851000_91856000,chr15_121479800_121484800,chr20_121485000_142539000,chr2_121485000_142539000,chr24_121479800_121484800,chr5_121485000_142539000,chr12_121479800_121484800,chr13_121485000_142539000,chr8_121485000_142539000,chr2_91851000_91856000,chr14_121479800_121484800,chr23_121479800_121484800,chr17_121485000_142539000,chr10_121485000_142539000,chr20_91851000_91856000,chr17_121479800_121484800,chr4_121479800_121484800,chr3_91851000_91856000,chr21_91851000_91856000,chr20_121479800_121484800,chr12_91851000_91856000,chr13_121479800_121484800,chr4_121485000_142539000,chr4_91851000_91856000,chr8_121479800_121484800,chr23_121485000_142539000,chr8_91851000_91856000,chr14_121485000_142539000,chr11_91851000_91856000,chr9_121479800_121484800,chr24_121485000_142539000,chr18_91851000_91856000,chr9_121485000_142539000,chr1_121479800_121484800,chr2_121479800_121484800,chr23_91851000_91856000,chr15_121485000_142539000,chr11_121479800_121484800,chr21_121479800_121484800,chr22_121479800_121484800,chr16_121479800_121484800,chr18_121485000_142539000,chr1_91851000_91856000,chr7_91851000_91856000,chr10_91851000_91856000,chr22_121485000_142539000,chr3_121479800_121484800,chr15_91851000_91856000,chr5_91851000_91856000,chr16_91851000_91856000,chr9_91851000_91856000,chr17_91851000_91856000,chr14_91851000_91856000,chr1_121485000_142539000,chr19_91851000_91856000,chr7_121479800_121484800,chr10_121479800_121484800,chr16_121485000_142539000,chr3_121485000_142539000,chr19_121485000_142539000Xh3k4me2,h3k23ac,h3k27ac,h2bk5ac,h3k9me3,h3k4ac,h3k9ac,h3k18acH1_Derived_Mesendoderm_Cultured_Cells,H1_Derived_Trophoblast_Cultured_Cells,H1_cell_line
score_____chr7_121485000_142539000,chr5_121479800_121484800,chr6_121479800_121484800,chr6_121485000_142539000,chr21_121485000_142539000,chr19_121479800_121484800,chr3_121479800_121484800,chr15_121479800_121484800,chr3_121485000_142539000,chr13_121485000_142539000,chr8_121485000_142539000,chr2_91851000_91856000,chr14_121479800_121484800,chr23_121479800_121484800,chr12_121479800_121484800,chr20_91851000_91856000,chr11_121485000_142539000,chr22_91851000_91856000,chr21_91851000_91856000,chr24_156184800_156189800,chr4_91851000_91856000,chr8_121479800_121484800,chr16_91851000_91856000,chr9_156184800_156189800,chr8_156184800_156189800,chr14_121485000_142539000,chr13_156184800_156189800,chr21_156184800_156189800,chr22_156184800_156189800,chr9_121485000_142539000,chr10_121479800_121484800,chr7_156184800_156189800,chr21_121479800_121484800,chr12_121485000_142539000,chr7_91851000_91856000,chr10_91851000_91856000,chr22_121485000_142539000,chr15_91851000_91856000,chr23_121485000_142539000,chr17_91851000_91856000,chr14_91851000_91856000,chr19_91851000_91856000,chr10_156184800_156189800,chr11_156184800_156189800,chr2_121485000_142539000,chr6_91851000_91856000,chr5_156184800_156189800,chr14_156184800_156189800,chr17_156184800_156189800,chr20_156184800_156189800,chr23_156184800_156189800,chr24_91851000_91856000,chr2_121479800_121484800,chr16_121479800_121484800,chr13_121479800_121484800,chr13_91851000_91856000,chr20_121485000_142539000,chr7_121479800_121484800,chr24_121479800_121484800,chr5_121485000_142539000,chr18_156184800_156189800,chr12_156184800_156189800,chr17_121485000_142539000,chr10_121485000_142539000,chr9_91851000_91856000,chr17_121479800_121484800,chr18_121479800_121484800,chr3_91851000_91856000,chr12_91851000_91856000,chr1_121485000_142539000,chr4_121485000_142539000,chr5_91851000_91856000,chr19_156184800_156189800,chr8_91851000_91856000,chr18_91851000_91856000,chr4_121479800_121484800,chr24_121485000_142539000,chr15_156184800_156189800,chr16_156184800_156189800,chr11_91851000_91856000,chr1_121479800_121484800,chr20_121479800_121484800,chr15_121485000_142539000,chr11_121479800_121484800,chr22_121479800_121484800,chr18_121485000_142539000,chr1_91851000_91856000,chr4_156184800_156189800,chr9_121479800_121484800,chr16_121485000_142539000,chr6_156184800_156189800,chr1_156184800_156189800,chr2_156184800_156189800,chr3_156184800_156189800,chr23_91851000_91856000,chr19_121485000_142539000Xh3k4me2,h3k23ac,h3k27ac,h3k27me3,h3k79me1,h3k4ac,h3k9ac,h3k18acH1_Derived_Mesendoderm_Cultured_Cells,H1_Derived_Trophoblast_Cultured_Cells,H1_cell_line
score_____chr7_121485000_142539000,chr5_121479800_121484800,chr6_121479800_121484800,chr6_121485000_142539000,chr21_121485000_142539000,chr19_121479800_121484800,chr3_121479800_121484800,chr15_121479800_121484800,chr3_121485000_142539000,chr13_121485000_142539000,chr8_121485000_142539000,chr2_91851000_91856000,chr14_121479800_121484800,chr23_121479800_121484800,chr12_121479800_121484800,chr20_91851000_91856000,chr11_121485000_142539000,chr22_91851000_91856000,chr21_91851000_91856000,chr24_156184800_156189800,chr4_91851000_91856000,chr8_121479800_121484800,chr16_91851000_91856000,chr9_156184800_156189800,chr8_156184800_156189800,chr14_121485000_142539000,chr13_156184800_156189800,chr21_156184800_156189800,chr22_156184800_156189800,chr9_121485000_142539000,chr10_121479800_121484800,chr7_156184800_156189800,chr21_121479800_121484800,chr12_121485000_142539000,chr7_91851000_91856000,chr10_91851000_91856000,chr22_121485000_142539000,chr15_91851000_91856000,chr23_121485000_142539000,chr17_91851000_91856000,chr14_91851000_91856000,chr19_91851000_91856000,chr10_156184800_156189800,chr11_156184800_156189800,chr2_121485000_142539000,chr6_91851000_91856000,chr5_156184800_156189800,chr14_156184800_156189800,chr17_156184800_156189800,chr20_156184800_156189800,chr23_156184800_156189800,chr24_91851000_91856000,chr2_121479800_121484800,chr16_121479800_121484800,chr13_121479800_121484800,chr13_91851000_91856000,chr20_121485000_142539000,chr7_121479800_121484800,chr24_121479800_121484800,chr5_121485000_142539000,chr18_156184800_156189800,chr12_156184800_156189800,chr17_121485000_142539000,chr10_121485000_142539000,chr9_91851000_91856000,chr17_121479800_121484800,chr18_121479800_121484800,chr3_91851000_91856000,chr12_91851000_91856000,chr1_121485000_142539000,chr4_121485000_142539000,chr5_91851000_91856000,chr19_156184800_156189800,chr8_91851000_91856000,chr18_91851000_91856000,chr4_121479800_121484800,chr24_121485000_142539000,chr15_156184800_156189800,chr16_156184800_156189800,chr11_91851000_91856000,chr1_121479800_121484800,chr20_121479800_121484800,chr15_121485000_142539000,chr11_121479800_121484800,chr22_121479800_121484800,chr18_121485000_142539000,chr1_91851000_91856000,chr4_156184800_156189800,chr9_121479800_121484800,chr16_121485000_142539000,chr6_156184800_156189800,chr1_156184800_156189800,chr2_156184800_156189800,chr3_156184800_156189800,chr23_91851000_91856000,chr19_121485000_142539000Xh3k4me2,h3k23ac,h3k27ac,h3k27me3,h3k9me3,h3k4ac,h3k9ac,h3k18acH1_Derived_Mesendoderm_Cultured_Cells,H1_Derived_Trophoblast_Cultured_Cells,H1_cell_line
score_____chr7_121485000_142539000,chr5_121479800_121484800,chr6_121479800_121484800,chr6_121485000_142539000,chr21_121485000_142539000,chr19_121479800_121484800,chr3_121479800_121484800,chr15_121479800_121484800,chr3_121485000_142539000,chr13_121485000_142539000,chr8_121485000_142539000,chr2_91851000_91856000,chr14_121479800_121484800,chr23_121479800_121484800,chr12_121479800_121484800,chr20_91851000_91856000,chr11_121485000_142539000,chr22_91851000_91856000,chr21_91851000_91856000,chr24_156184800_156189800,chr4_91851000_91856000,chr8_121479800_121484800,chr16_91851000_91856000,chr9_156184800_156189800,chr8_156184800_156189800,chr14_121485000_142539000,chr13_156184800_156189800,chr21_156184800_156189800,chr22_156184800_156189800,chr9_121485000_142539000,chr10_121479800_121484800,chr7_156184800_156189800,chr21_121479800_121484800,chr12_121485000_142539000,chr7_91851000_91856000,chr10_91851000_91856000,chr22_121485000_142539000,chr15_91851000_91856000,chr23_121485000_142539000,chr17_91851000_91856000,chr14_91851000_91856000,chr19_91851000_91856000,chr10_156184800_156189800,chr11_156184800_156189800,chr2_121485000_142539000,chr6_91851000_91856000,chr5_156184800_156189800,chr14_156184800_156189800,chr17_156184800_156189800,chr20_156184800_156189800,chr23_156184800_156189800,chr24_91851000_91856000,chr2_121479800_121484800,chr16_121479800_121484800,chr13_121479800_121484800,chr13_91851000_91856000,chr20_121485000_142539000,chr7_121479800_121484800,chr24_121479800_121484800,chr5_121485000_142539000,chr18_156184800_156189800,chr12_156184800_156189800,chr17_121485000_142539000,chr10_121485000_142539000,chr9_91851000_91856000,chr17_121479800_121484800,chr18_121479800_121484800,chr3_91851000_91856000,chr12_91851000_91856000,chr1_121485000_142539000,chr4_121485000_142539000,chr5_91851000_91856000,chr19_156184800_156189800,chr8_91851000_91856000,chr18_91851000_91856000,chr4_121479800_121484800,chr24_121485000_142539000,chr15_156184800_156189800,chr16_156184800_156189800,chr11_91851000_91856000,chr1_121479800_121484800,chr20_121479800_121484800,chr15_121485000_142539000,chr11_121479800_121484800,chr22_121479800_121484800,chr18_121485000_142539000,chr1_91851000_91856000,chr4_156184800_156189800,chr9_121479800_121484800,chr16_121485000_142539000,chr6_156184800_156189800,chr1_156184800_156189800,chr2_156184800_156189800,chr3_156184800_156189800,chr23_91851000_91856000,chr19_121485000_142539000Xh3k4me2,h3k23ac,h3k27ac,h2bk5ac,h3k27me3,h3k4ac,h3k9ac,h3k18acH1_Derived_Mesendoderm_Cultured_Cells,H1_Derived_Trophoblast_Cultured_Cells,H1_cell_line
score_____chr6_91851000_91856000,chr7_121485000_142539000,chr21_121485000_142539000,chr18_121479800_121484800,chr6_121479800_121484800,chr11_121485000_142539000,chr6_121485000_142539000,chr24_91851000_91856000,chr5_121479800_121484800,chr19_121479800_121484800,chr22_91851000_91856000,chr12_121485000_142539000,chr13_91851000_91856000,chr15_121479800_121484800,chr20_121485000_142539000,chr2_121485000_142539000,chr24_121479800_121484800,chr5_121485000_142539000,chr12_121479800_121484800,chr13_121485000_142539000,chr8_121485000_142539000,chr2_91851000_91856000,chr14_121479800_121484800,chr23_121479800_121484800,chr17_121485000_142539000,chr10_121485000_142539000,chr20_91851000_91856000,chr17_121479800_121484800,chr4_121479800_121484800,chr3_91851000_91856000,chr21_91851000_91856000,chr20_121479800_121484800,chr12_91851000_91856000,chr13_121479800_121484800,chr4_121485000_142539000,chr4_91851000_91856000,chr8_121479800_121484800,chr23_121485000_142539000,chr8_91851000_91856000,chr14_121485000_142539000,chr11_91851000_91856000,chr9_121479800_121484800,chr24_121485000_142539000,chr18_91851000_91856000,chr9_121485000_142539000,chr1_121479800_121484800,chr2_121479800_121484800,chr23_91851000_91856000,chr15_121485000_142539000,chr11_121479800_121484800,chr21_121479800_121484800,chr22_121479800_121484800,chr16_121479800_121484800,chr18_121485000_142539000,chr1_91851000_91856000,chr7_91851000_91856000,chr10_91851000_91856000,chr22_121485000_142539000,chr3_121479800_121484800,chr15_91851000_91856000,chr5_91851000_91856000,chr16_91851000_91856000,chr9_91851000_91856000,chr17_91851000_91856000,chr14_91851000_91856000,chr1_121485000_142539000,chr19_91851000_91856000,chr7_121479800_121484800,chr10_121479800_121484800,chr16_121485000_142539000,chr3_121485000_142539000,chr19_121485000_142539000Xh3k4me2,h3k23ac,h3k27ac,h2bk120ac,h3k4ac,h3k9ac,h2bk5acH1_Derived_Mesendoderm_Cultured_Cells,H1_Derived_Trophoblast_Cultured_Cells,H1_cell_line
score_____chr6_91851000_91856000,chr7_121485000_142539000,chr21_121485000_142539000,chr18_121479800_121484800,chr6_121479800_121484800,chr11_121485000_142539000,chr6_121485000_142539000,chr24_91851000_91856000,chr5_121479800_121484800,chr19_121479800_121484800,chr22_91851000_91856000,chr12_121485000_142539000,chr13_91851000_91856000,chr15_121479800_121484800,chr20_121485000_142539000,chr2_121485000_142539000,chr24_121479800_121484800,chr5_121485000_142539000,chr12_121479800_121484800,chr13_121485000_142539000,chr8_121485000_142539000,chr2_91851000_91856000,chr14_121479800_121484800,chr23_121479800_121484800,chr17_121485000_142539000,chr10_121485000_142539000,chr20_91851000_91856000,chr17_121479800_121484800,chr4_121479800_121484800,chr3_91851000_91856000,chr21_91851000_91856000,chr20_121479800_121484800,chr12_91851000_91856000,chr13_121479800_121484800,chr4_121485000_142539000,chr4_91851000_91856000,chr8_121479800_121484800,chr23_121485000_142539000,chr8_91851000_91856000,chr14_121485000_142539000,chr11_91851000_91856000,chr9_121479800_121484800,chr24_121485000_142539000,chr18_91851000_91856000,chr9_121485000_142539000,chr1_121479800_121484800,chr2_121479800_121484800,chr23_91851000_91856000,chr15_121485000_142539000,chr11_121479800_121484800,chr21_121479800_121484800,chr22_121479800_121484800,chr16_121479800_121484800,chr18_121485000_142539000,chr1_91851000_91856000,chr7_91851000_91856000,chr10_91851000_91856000,chr22_121485000_142539000,chr3_121479800_121484800,chr15_91851000_91856000,chr5_91851000_91856000,chr16_91851000_91856000,chr9_91851000_91856000,chr17_91851000_91856000,chr14_91851000_91856000,chr1_121485000_142539000,chr19_91851000_91856000,chr7_121479800_121484800,chr10_121479800_121484800,chr16_121485000_142539000,chr3_121485000_142539000,chr19_121485000_142539000Xh3k4me2,h3k23ac,h3k27ac,h2bk120ac,h3k9me3,h3k79me1,h3k4ac,h3k9acH1_Derived_Mesendoderm_Cultured_Cells,H1_Derived_Trophoblast_Cultured_Cells,H1_cell_line
score_____chr7_121485000_142539000,chr21_121485000_142539000,chr6_121479800_121484800,chr11_121485000_142539000,chr6_121485000_142539000,chr5_121479800_121484800,chr19_121479800_121484800,chr12_121485000_142539000,chr15_121479800_121484800,chr13_121485000_142539000,chr8_121485000_142539000,chr2_91851000_91856000,chr14_121479800_121484800,chr23_121479800_121484800,chr12_121479800_121484800,chr20_91851000_91856000,chr22_91851000_91856000,chr21_91851000_91856000,chr4_91851000_91856000,chr8_121479800_121484800,chr16_91851000_91856000,chr14_121485000_142539000,chr16_121479800_121484800,chr9_121485000_142539000,chr10_121479800_121484800,chr21_121479800_121484800,chr7_91851000_91856000,chr10_91851000_91856000,chr22_121485000_142539000,chr3_121479800_121484800,chr15_91851000_91856000,chr17_91851000_91856000,chr14_91851000_91856000,chr5_91851000_91856000,chr7_121479800_121484800,chr6_91851000_91856000,chr4_121479800_121484800,chr24_91851000_91856000,chr2_121479800_121484800,chr3_121485000_142539000,chr13_121479800_121484800,chr13_91851000_91856000,chr20_121485000_142539000,chr2_121485000_142539000,chr24_121479800_121484800,chr5_121485000_142539000,chr17_121485000_142539000,chr10_121485000_142539000,chr9_91851000_91856000,chr17_121479800_121484800,chr18_121479800_121484800,chr3_91851000_91856000,chr12_91851000_91856000,chr1_121485000_142539000,chr4_121485000_142539000,chr23_121485000_142539000,chr8_91851000_91856000,chr24_121485000_142539000,chr18_91851000_91856000,chr11_91851000_91856000,chr1_121479800_121484800,chr20_121479800_121484800,chr15_121485000_142539000,chr11_121479800_121484800,chr22_121479800_121484800,chr18_121485000_142539000,chr1_91851000_91856000,chr9_121479800_121484800,chr16_121485000_142539000,chr19_91851000_91856000,chr23_91851000_91856000,chr19_121485000_142539000Xh3k4me2,h3k23ac,h3k27ac,h2bk120ac,h3k27me3,h3k79me1,h3k4ac,h3k9acH1_Derived_Mesendoderm_Cultured_Cells,H1_Derived_Trophoblast_Cultured_Cells,H1_cell_line
score_____chr6_91851000_91856000,chr7_121485000_142539000,chr21_121485000_142539000,chr18_121479800_121484800,chr6_121479800_121484800,chr11_121485000_142539000,chr6_121485000_142539000,chr24_91851000_91856000,chr5_121479800_121484800,chr19_121479800_121484800,chr22_91851000_91856000,chr12_121485000_142539000,chr13_91851000_91856000,chr15_121479800_121484800,chr20_121485000_142539000,chr2_121485000_142539000,chr24_121479800_121484800,chr5_121485000_142539000,chr12_121479800_121484800,chr13_121485000_142539000,chr8_121485000_142539000,chr2_91851000_91856000,chr14_121479800_121484800,chr23_121479800_121484800,chr17_121485000_142539000,chr10_121485000_142539000,chr20_91851000_91856000,chr17_121479800_121484800,chr4_121479800_121484800,chr3_91851000_91856000,chr21_91851000_91856000,chr20_121479800_121484800,chr12_91851000_91856000,chr13_121479800_121484800,chr4_121485000_142539000,chr4_91851000_91856000,chr8_121479800_121484800,chr23_121485000_142539000,chr8_91851000_91856000,chr14_121485000_142539000,chr11_91851000_91856000,chr9_121479800_121484800,chr24_121485000_142539000,chr18_91851000_91856000,chr9_121485000_142539000,chr1_121479800_121484800,chr2_121479800_121484800,chr23_91851000_91856000,chr15_121485000_142539000,chr11_121479800_121484800,chr21_121479800_121484800,chr22_121479800_121484800,chr16_121479800_121484800,chr18_121485000_142539000,chr1_91851000_91856000,chr7_91851000_91856000,chr10_91851000_91856000,chr22_121485000_142539000,chr3_121479800_121484800,chr15_91851000_91856000,chr5_91851000_91856000,chr16_91851000_91856000,chr9_91851000_91856000,chr17_91851000_91856000,chr14_91851000_91856000,chr1_121485000_142539000,chr19_91851000_91856000,chr7_121479800_121484800,chr10_121479800_121484800,chr16_121485000_142539000,chr3_121485000_142539000,chr19_121485000_142539000Xh3k4me2,h3k23ac,h3k27ac,h2bk120ac,h3k79me1,h3k4ac,h3k9ac,h2bk5acH1_Derived_Mesendoderm_Cultured_Cells,H1_Derived_Trophoblast_Cultured_Cells,H1_cell_line
score_____chr6_91851000_91856000,chr7_121485000_142539000,chr21_121485000_142539000,chr18_121479800_121484800,chr6_121479800_121484800,chr11_121485000_142539000,chr6_121485000_142539000,chr24_91851000_91856000,chr5_121479800_121484800,chr19_121479800_121484800,chr22_91851000_91856000,chr12_121485000_142539000,chr13_91851000_91856000,chr15_121479800_121484800,chr20_121485000_142539000,chr2_121485000_142539000,chr24_121479800_121484800,chr5_121485000_142539000,chr12_121479800_121484800,chr13_121485000_142539000,chr8_121485000_142539000,chr2_91851000_91856000,chr14_121479800_121484800,chr23_121479800_121484800,chr17_121485000_142539000,chr10_121485000_142539000,chr20_91851000_91856000,chr17_121479800_121484800,chr4_121479800_121484800,chr3_91851000_91856000,chr21_91851000_91856000,chr20_121479800_121484800,chr12_91851000_91856000,chr13_121479800_121484800,chr4_121485000_142539000,chr4_91851000_91856000,chr8_121479800_121484800,chr23_121485000_142539000,chr8_91851000_91856000,chr14_121485000_142539000,chr11_91851000_91856000,chr9_121479800_121484800,chr24_121485000_142539000,chr18_91851000_91856000,chr9_121485000_142539000,chr1_121479800_121484800,chr2_121479800_121484800,chr23_91851000_91856000,chr15_121485000_142539000,chr11_121479800_121484800,chr21_121479800_121484800,chr22_121479800_121484800,chr16_121479800_121484800,chr18_121485000_142539000,chr1_91851000_91856000,chr7_91851000_91856000,chr10_91851000_91856000,chr22_121485000_142539000,chr3_121479800_121484800,chr15_91851000_91856000,chr5_91851000_91856000,chr16_91851000_91856000,chr9_91851000_91856000,chr17_91851000_91856000,chr14_91851000_91856000,chr1_121485000_142539000,chr19_91851000_91856000,chr7_121479800_121484800,chr10_121479800_121484800,chr16_121485000_142539000,chr3_121485000_142539000,chr19_121485000_142539000Xh3k4me2,h3k23ac,h3k27ac,h2bk120ac,h3k27me3,h3k9me3,h3k4ac,h3k9acH1_Derived_Mesendoderm_Cultured_Cells,H1_Derived_Trophoblast_Cultured_Cells,H1_cell_line
score_____chr6_91851000_91856000,chr7_121485000_142539000,chr21_121485000_142539000,chr18_121479800_121484800,chr6_121479800_121484800,chr11_121485000_142539000,chr6_121485000_142539000,chr24_91851000_91856000,chr5_121479800_121484800,chr19_121479800_121484800,chr22_91851000_91856000,chr12_121485000_142539000,chr13_91851000_91856000,chr15_121479800_121484800,chr20_121485000_142539000,chr2_121485000_142539000,chr24_121479800_121484800,chr5_121485000_142539000,chr12_121479800_121484800,chr13_121485000_142539000,chr8_121485000_142539000,chr2_91851000_91856000,chr14_121479800_121484800,chr23_121479800_121484800,chr17_121485000_142539000,chr10_121485000_142539000,chr20_91851000_91856000,chr17_121479800_121484800,chr4_121479800_121484800,chr3_91851000_91856000,chr21_91851000_91856000,chr20_121479800_121484800,chr12_91851000_91856000,chr13_121479800_121484800,chr4_121485000_142539000,chr4_91851000_91856000,chr8_121479800_121484800,chr23_121485000_142539000,chr8_91851000_91856000,chr14_121485000_142539000,chr11_91851000_91856000,chr9_121479800_121484800,chr24_121485000_142539000,chr18_91851000_91856000,chr9_121485000_142539000,chr1_121479800_121484800,chr2_121479800_121484800,chr23_91851000_91856000,chr15_121485000_142539000,chr11_121479800_121484800,chr21_121479800_121484800,chr22_121479800_121484800,chr16_121479800_121484800,chr18_121485000_142539000,chr1_91851000_91856000,chr7_91851000_91856000,chr10_91851000_91856000,chr22_121485000_142539000,chr3_121479800_121484800,chr15_91851000_91856000,chr5_91851000_91856000,chr16_91851000_91856000,chr9_91851000_91856000,chr17_91851000_91856000,chr14_91851000_91856000,chr1_121485000_142539000,chr19_91851000_91856000,chr7_121479800_121484800,chr10_121479800_121484800,chr16_121485000_142539000,chr3_121485000_142539000,chr19_121485000_142539000Xh3k4me2,h3k23ac,h3k27ac,h2bk120ac,h3k9me3,h3k4ac,h3k9ac,h2bk5acH1_Derived_Mesendoderm_Cultured_Cells,H1_Derived_Trophoblast_Cultured_Cells,H1_cell_line
score_____chr7_121485000_142539000,chr5_121479800_121484800,chr6_121479800_121484800,chr6_121485000_142539000,chr21_121485000_142539000,chr19_121479800_121484800,chr3_121479800_121484800,chr15_121479800_121484800,chr3_121485000_142539000,chr13_121485000_142539000,chr8_121485000_142539000,chr2_91851000_91856000,chr14_121479800_121484800,chr23_121479800_121484800,chr12_121479800_121484800,chr20_91851000_91856000,chr11_121485000_142539000,chr22_91851000_91856000,chr21_91851000_91856000,chr24_156184800_156189800,chr4_91851000_91856000,chr8_121479800_121484800,chr16_91851000_91856000,chr9_156184800_156189800,chr8_156184800_156189800,chr14_121485000_142539000,chr13_156184800_156189800,chr21_156184800_156189800,chr22_156184800_156189800,chr9_121485000_142539000,chr10_121479800_121484800,chr7_156184800_156189800,chr21_121479800_121484800,chr12_121485000_142539000,chr7_91851000_91856000,chr10_91851000_91856000,chr22_121485000_142539000,chr15_91851000_91856000,chr23_121485000_142539000,chr17_91851000_91856000,chr14_91851000_91856000,chr19_91851000_91856000,chr10_156184800_156189800,chr11_156184800_156189800,chr2_121485000_142539000,chr6_91851000_91856000,chr5_156184800_156189800,chr14_156184800_156189800,chr17_156184800_156189800,chr20_156184800_156189800,chr23_156184800_156189800,chr24_91851000_91856000,chr2_121479800_121484800,chr16_121479800_121484800,chr13_121479800_121484800,chr13_91851000_91856000,chr20_121485000_142539000,chr7_121479800_121484800,chr24_121479800_121484800,chr5_121485000_142539000,chr18_156184800_156189800,chr12_156184800_156189800,chr17_121485000_142539000,chr10_121485000_142539000,chr9_91851000_91856000,chr17_121479800_121484800,chr18_121479800_121484800,chr3_91851000_91856000,chr12_91851000_91856000,chr1_121485000_142539000,chr4_121485000_142539000,chr5_91851000_91856000,chr19_156184800_156189800,chr8_91851000_91856000,chr18_91851000_91856000,chr4_121479800_121484800,chr24_121485000_142539000,chr15_156184800_156189800,chr16_156184800_156189800,chr11_91851000_91856000,chr1_121479800_121484800,chr20_121479800_121484800,chr15_121485000_142539000,chr11_121479800_121484800,chr22_121479800_121484800,chr18_121485000_142539000,chr1_91851000_91856000,chr4_156184800_156189800,chr9_121479800_121484800,chr16_121485000_142539000,chr6_156184800_156189800,chr1_156184800_156189800,chr2_156184800_156189800,chr3_156184800_156189800,chr23_91851000_91856000,chr19_121485000_142539000Xh3k4me2,h3k23ac,h3k27ac,h2bk120ac,h3k27me3,h3k79me1,h3k4ac,h3k9acH1_Derived_Mesendoderm_Cultured_Cells,H1_Derived_Trophoblast_Cultured_Cells,H1_cell_line
score_____chr7_121485000_142539000,chr5_121479800_121484800,chr6_121479800_121484800,chr6_121485000_142539000,chr21_121485000_142539000,chr19_121479800_121484800,chr3_121479800_121484800,chr15_121479800_121484800,chr3_121485000_142539000,chr13_121485000_142539000,chr8_121485000_142539000,chr2_91851000_91856000,chr14_121479800_121484800,chr23_121479800_121484800,chr12_121479800_121484800,chr20_91851000_91856000,chr11_121485000_142539000,chr22_91851000_91856000,chr21_91851000_91856000,chr24_156184800_156189800,chr4_91851000_91856000,chr8_121479800_121484800,chr16_91851000_91856000,chr9_156184800_156189800,chr8_156184800_156189800,chr14_121485000_142539000,chr13_156184800_156189800,chr21_156184800_156189800,chr22_156184800_156189800,chr9_121485000_142539000,chr10_121479800_121484800,chr7_156184800_156189800,chr21_121479800_121484800,chr12_121485000_142539000,chr7_91851000_91856000,chr10_91851000_91856000,chr22_121485000_142539000,chr15_91851000_91856000,chr23_121485000_142539000,chr17_91851000_91856000,chr14_91851000_91856000,chr19_91851000_91856000,chr10_156184800_156189800,chr11_156184800_156189800,chr2_121485000_142539000,chr6_91851000_91856000,chr5_156184800_156189800,chr14_156184800_156189800,chr17_156184800_156189800,chr20_156184800_156189800,chr23_156184800_156189800,chr24_91851000_91856000,chr2_121479800_121484800,chr16_121479800_121484800,chr13_121479800_121484800,chr13_91851000_91856000,chr20_121485000_142539000,chr7_121479800_121484800,chr24_121479800_121484800,chr5_121485000_142539000,chr18_156184800_156189800,chr12_156184800_156189800,chr17_121485000_142539000,chr10_121485000_142539000,chr9_91851000_91856000,chr17_121479800_121484800,chr18_121479800_121484800,chr3_91851000_91856000,chr12_91851000_91856000,chr1_121485000_142539000,chr4_121485000_142539000,chr5_91851000_91856000,chr19_156184800_156189800,chr8_91851000_91856000,chr18_91851000_91856000,chr4_121479800_121484800,chr24_121485000_142539000,chr15_156184800_156189800,chr16_156184800_156189800,chr11_91851000_91856000,chr1_121479800_121484800,chr20_121479800_121484800,chr15_121485000_142539000,chr11_121479800_121484800,chr22_121479800_121484800,chr18_121485000_142539000,chr1_91851000_91856000,chr4_156184800_156189800,chr9_121479800_121484800,chr16_121485000_142539000,chr6_156184800_156189800,chr1_156184800_156189800,chr2_156184800_156189800,chr3_156184800_156189800,chr23_91851000_91856000,chr19_121485000_142539000Xh3k4me2,h3k23ac,h3k27ac,h2bk120ac,h3k27me3,h3k9me3,h3k4ac,h3k9acH1_Derived_Mesendoderm_Cultured_Cells,H1_Derived_Trophoblast_Cultured_Cells,H1_cell_line
score_____chr7_121485000_142539000,chr5_121479800_121484800,chr6_121479800_121484800,chr6_121485000_142539000,chr21_121485000_142539000,chr19_121479800_121484800,chr3_121479800_121484800,chr15_121479800_121484800,chr3_121485000_142539000,chr13_121485000_142539000,chr8_121485000_142539000,chr2_91851000_91856000,chr14_121479800_121484800,chr23_121479800_121484800,chr12_121479800_121484800,chr20_91851000_91856000,chr11_121485000_142539000,chr22_91851000_91856000,chr21_91851000_91856000,chr24_156184800_156189800,chr4_91851000_91856000,chr8_121479800_121484800,chr16_91851000_91856000,chr9_156184800_156189800,chr8_156184800_156189800,chr14_121485000_142539000,chr13_156184800_156189800,chr21_156184800_156189800,chr22_156184800_156189800,chr9_121485000_142539000,chr10_121479800_121484800,chr7_156184800_156189800,chr21_121479800_121484800,chr12_121485000_142539000,chr7_91851000_91856000,chr10_91851000_91856000,chr22_121485000_142539000,chr15_91851000_91856000,chr23_121485000_142539000,chr17_91851000_91856000,chr14_91851000_91856000,chr19_91851000_91856000,chr10_156184800_156189800,chr11_156184800_156189800,chr2_121485000_142539000,chr6_91851000_91856000,chr5_156184800_156189800,chr14_156184800_156189800,chr17_156184800_156189800,chr20_156184800_156189800,chr23_156184800_156189800,chr24_91851000_91856000,chr2_121479800_121484800,chr16_121479800_121484800,chr13_121479800_121484800,chr13_91851000_91856000,chr20_121485000_142539000,chr7_121479800_121484800,chr24_121479800_121484800,chr5_121485000_142539000,chr18_156184800_156189800,chr12_156184800_156189800,chr17_121485000_142539000,chr10_121485000_142539000,chr9_91851000_91856000,chr17_121479800_121484800,chr18_121479800_121484800,chr3_91851000_91856000,chr12_91851000_91856000,chr1_121485000_142539000,chr4_121485000_142539000,chr5_91851000_91856000,chr19_156184800_156189800,chr8_91851000_91856000,chr18_91851000_91856000,chr4_121479800_121484800,chr24_121485000_142539000,chr15_156184800_156189800,chr16_156184800_156189800,chr11_91851000_91856000,chr1_121479800_121484800,chr20_121479800_121484800,chr15_121485000_142539000,chr11_121479800_121484800,chr22_121479800_121484800,chr18_121485000_142539000,chr1_91851000_91856000,chr4_156184800_156189800,chr9_121479800_121484800,chr16_121485000_142539000,chr6_156184800_156189800,chr1_156184800_156189800,chr2_156184800_156189800,chr3_156184800_156189800,chr23_91851000_91856000,chr19_121485000_142539000Xh3k4me2,h3k23ac,h3k27ac,h2bk120ac,h3k27me3,h3k4ac,h3k9ac,h2bk5acH1_Derived_Mesendoderm_Cultured_Cells,H1_Derived_Trophoblast_Cultured_Cells,H1_cell_line
score_____chr6_91851000_91856000,chr20_143282200_143287200,chr5_121479800_121484800,chr18_121479800_121484800,chr6_121479800_121484800,chr16_121479800_121484800,chr17_143282200_143287200,chr24_91851000_91856000,chr2_121479800_121484800,chr19_121479800_121484800,chr22_91851000_91856000,chr13_121479800_121484800,chr13_91851000_91856000,chr15_121479800_121484800,chr19_91851000_91856000,chr14_143282200_143287200,chr19_143282200_143287200,chr24_121479800_121484800,chr18_143282200_143287200,chr2_91851000_91856000,chr11_143282200_143287200,chr14_121479800_121484800,chr23_121479800_121484800,chr16_143282200_143287200,chr12_121479800_121484800,chr20_91851000_91856000,chr17_121479800_121484800,chr4_121479800_121484800,chr3_91851000_91856000,chr21_91851000_91856000,chr7_143282200_143287200,chr12_91851000_91856000,chr2_143282200_143287200,chr4_91851000_91856000,chr8_121479800_121484800,chr16_91851000_91856000,chr9_143282200_143287200,chr8_91851000_91856000,chr15_143282200_143287200,chr1_143282200_143287200,chr22_143282200_143287200,chr8_143282200_143287200,chr18_91851000_91856000,chr11_91851000_91856000,chr4_143282200_143287200,chr23_143282200_143287200,chr1_121479800_121484800,chr5_143282200_143287200,chr6_143282200_143287200,chr3_143282200_143287200,chr21_143282200_143287200,chr11_121479800_121484800,chr20_121479800_121484800,chr21_121479800_121484800,chr22_121479800_121484800,chr24_143282200_143287200,chr1_91851000_91856000,chr10_143282200_143287200,chr7_91851000_91856000,chr10_91851000_91856000,chr13_143282200_143287200,chr9_121479800_121484800,chr3_121479800_121484800,chr15_91851000_91856000,chr9_91851000_91856000,chr17_91851000_91856000,chr14_91851000_91856000,chr5_91851000_91856000,chr7_121479800_121484800,chr10_121479800_121484800,chr23_91851000_91856000,chr12_143282200_143287200Xh3k4me2,h3k23ac,h3k27ac,h2bk5ac,h3k79me1,h3k4ac,h3k18acH1_Derived_Mesendoderm_Cultured_Cells,H1_Derived_Trophoblast_Cultured_Cells,H1_cell_line
score_____chr6_91851000_91856000,chr6_121479800_121484800,chr5_121479800_121484800,chr4_121479800_121484800,chr24_91851000_91856000,chr2_121479800_121484800,chr19_121479800_121484800,chr3_91851000_91856000,chr3_121479800_121484800,chr13_91851000_91856000,chr15_121479800_121484800,chr5_91851000_91856000,chr7_121479800_121484800,chr24_121479800_121484800,chr2_91851000_91856000,chr14_121479800_121484800,chr23_121479800_121484800,chr12_121479800_121484800,chr20_91851000_91856000,chr17_121479800_121484800,chr18_121479800_121484800,chr22_91851000_91856000,chr21_91851000_91856000,chr12_91851000_91856000,chr13_121479800_121484800,chr21_121479800_121484800,chr4_91851000_91856000,chr8_121479800_121484800,chr16_91851000_91856000,chr8_91851000_91856000,chr16_121479800_121484800,chr18_91851000_91856000,chr11_91851000_91856000,chr1_121479800_121484800,chr20_121479800_121484800,chr10_121479800_121484800,chr11_121479800_121484800,chr22_121479800_121484800,chr1_91851000_91856000,chr7_91851000_91856000,chr10_91851000_91856000,chr9_121479800_121484800,chr15_91851000_91856000,chr9_91851000_91856000,chr17_91851000_91856000,chr14_91851000_91856000,chr19_91851000_91856000,chr23_91851000_91856000Xh3k4me2,h3k23ac,h3k27ac,h3k9me3,h3k79me1,h3k4ac,h3k9ac,h3k18acH1_Derived_Mesendoderm_Cultured_Cells,H1_Derived_Trophoblast_Cultured_Cells,H1_cell_line
score_____chr6_121479800_121484800,chr5_121479800_121484800,chr11_121485000_142539000,chr6_121485000_142539000,chr21_121485000_142539000,chr19_121479800_121484800,chr3_121479800_121484800,chr15_121479800_121484800,chr13_121485000_142539000,chr8_121485000_142539000,chr2_91851000_91856000,chr14_121479800_121484800,chr23_121479800_121484800,chr12_121479800_121484800,chr20_91851000_91856000,chr22_91851000_91856000,chr21_91851000_91856000,chr4_91851000_91856000,chr8_121479800_121484800,chr16_91851000_91856000,chr14_121485000_142539000,chr16_121479800_121484800,chr9_121485000_142539000,chr10_121479800_121484800,chr21_121479800_121484800,chr12_121485000_142539000,chr7_91851000_91856000,chr10_91851000_91856000,chr22_121485000_142539000,chr15_91851000_91856000,chr17_91851000_91856000,chr14_91851000_91856000,chr19_91851000_91856000,chr7_121479800_121484800,chr6_91851000_91856000,chr20_121485000_142539000,chr4_121479800_121484800,chr24_91851000_91856000,chr2_121479800_121484800,chr3_121485000_142539000,chr13_121479800_121484800,chr13_91851000_91856000,chr5_91851000_91856000,chr2_121485000_142539000,chr24_121479800_121484800,chr5_121485000_142539000,chr17_121485000_142539000,chr10_121485000_142539000,chr9_91851000_91856000,chr17_121479800_121484800,chr18_121479800_121484800,chr3_91851000_91856000,chr12_91851000_91856000,chr1_121485000_142539000,chr4_121485000_142539000,chr23_121485000_142539000,chr8_91851000_91856000,chr24_121485000_142539000,chr18_91851000_91856000,chr11_91851000_91856000,chr1_121479800_121484800,chr20_121479800_121484800,chr15_121485000_142539000,chr11_121479800_121484800,chr22_121479800_121484800,chr18_121485000_142539000,chr1_91851000_91856000,chr7_121485000_142539000,chr9_121479800_121484800,chr16_121485000_142539000,chr23_91851000_91856000,chr19_121485000_142539000Xh3k4me2,h3k23ac,h3k27ac,h3k27me3,h3k79me1,h3k4ac,h3k9ac,h3k18acH1_Derived_Mesendoderm_Cultured_Cells,H1_Derived_Trophoblast_Cultured_Cells,H1_cell_line
score_____chr6_91851000_91856000,chr6_121479800_121484800,chr5_121479800_121484800,chr4_121479800_121484800,chr24_91851000_91856000,chr2_121479800_121484800,chr19_121479800_121484800,chr3_91851000_91856000,chr13_121479800_121484800,chr13_91851000_91856000,chr15_121479800_121484800,chr5_91851000_91856000,chr7_121479800_121484800,chr24_121479800_121484800,chr2_91851000_91856000,chr14_121479800_121484800,chr23_121479800_121484800,chr12_121479800_121484800,chr20_91851000_91856000,chr17_121479800_121484800,chr18_121479800_121484800,chr22_91851000_91856000,chr21_91851000_91856000,chr12_91851000_91856000,chr21_121479800_121484800,chr4_91851000_91856000,chr8_121479800_121484800,chr16_91851000_91856000,chr8_91851000_91856000,chr16_121479800_121484800,chr18_91851000_91856000,chr11_91851000_91856000,chr1_121479800_121484800,chr20_121479800_121484800,chr10_121479800_121484800,chr11_121479800_121484800,chr22_121479800_121484800,chr1_91851000_91856000,chr7_91851000_91856000,chr10_91851000_91856000,chr9_121479800_121484800,chr3_121479800_121484800,chr15_91851000_91856000,chr9_91851000_91856000,chr17_91851000_91856000,chr14_91851000_91856000,chr19_91851000_91856000,chr23_91851000_91856000Xh3k4me2,h3k23ac,h3k27ac,h2bk5ac,h3k79me1,h3k4ac,h3k9ac,h3k18acH1_Derived_Mesendoderm_Cultured_Cells,H1_Derived_Trophoblast_Cultured_Cells,H1_cell_line
score_____chr6_121479800_121484800,chr5_121479800_121484800,chr11_121485000_142539000,chr6_121485000_142539000,chr21_121485000_142539000,chr19_121479800_121484800,chr3_121479800_121484800,chr15_121479800_121484800,chr7_121485000_142539000,chr13_121485000_142539000,chr8_121485000_142539000,chr2_91851000_91856000,chr14_121479800_121484800,chr23_121479800_121484800,chr12_121479800_121484800,chr20_91851000_91856000,chr17_156184800_156189800,chr22_91851000_91856000,chr21_91851000_91856000,chr7_91851000_91856000,chr24_156184800_156189800,chr4_91851000_91856000,chr8_121479800_121484800,chr16_91851000_91856000,chr9_156184800_156189800,chr8_156184800_156189800,chr14_121485000_142539000,chr13_156184800_156189800,chr21_156184800_156189800,chr4_121485000_142539000,chr22_156184800_156189800,chr9_121485000_142539000,chr24_121485000_142539000,chr10_121479800_121484800,chr7_156184800_156189800,chr12_121485000_142539000,chr22_121485000_142539000,chr16_121479800_121484800,chr10_91851000_91856000,chr12_156184800_156189800,chr15_91851000_91856000,chr17_91851000_91856000,chr14_91851000_91856000,chr19_156184800_156189800,chr5_91851000_91856000,chr10_156184800_156189800,chr11_156184800_156189800,chr2_121485000_142539000,chr6_91851000_91856000,chr5_156184800_156189800,chr14_156184800_156189800,chr4_121479800_121484800,chr20_156184800_156189800,chr23_156184800_156189800,chr24_91851000_91856000,chr2_121479800_121484800,chr3_121485000_142539000,chr13_121479800_121484800,chr13_91851000_91856000,chr19_91851000_91856000,chr7_121479800_121484800,chr24_121479800_121484800,chr5_121485000_142539000,chr18_156184800_156189800,chr17_121485000_142539000,chr10_121485000_142539000,chr9_91851000_91856000,chr17_121479800_121484800,chr18_121479800_121484800,chr3_91851000_91856000,chr12_91851000_91856000,chr1_121485000_142539000,chr21_121479800_121484800,chr23_121485000_142539000,chr16_156184800_156189800,chr8_91851000_91856000,chr20_121485000_142539000,chr15_156184800_156189800,chr18_91851000_91856000,chr11_91851000_91856000,chr1_121479800_121484800,chr20_121479800_121484800,chr15_121485000_142539000,chr11_121479800_121484800,chr22_121479800_121484800,chr18_121485000_142539000,chr1_91851000_91856000,chr4_156184800_156189800,chr9_121479800_121484800,chr16_121485000_142539000,chr6_156184800_156189800,chr1_156184800_156189800,chr2_156184800_156189800,chr3_156184800_156189800,chr23_91851000_91856000,chr19_121485000_142539000Xh3k4me2,h3k23ac,h3k27ac,h3k27me3,h3k79me1,h3k4ac,h3k9ac,h3k18acH1_Derived_Mesendoderm_Cultured_Cells,H1_Derived_Trophoblast_Cultured_Cells,H1_cell_line
score_____chr6_121479800_121484800,chr5_121479800_121484800,chr19_121479800_121484800,chr3_121479800_121484800,chr15_121479800_121484800,chr2_91851000_91856000,chr14_121479800_121484800,chr23_121479800_121484800,chr12_121479800_121484800,chr20_91851000_91856000,chr17_156184800_156189800,chr22_91851000_91856000,chr21_91851000_91856000,chr7_91851000_91856000,chr24_156184800_156189800,chr4_91851000_91856000,chr8_121479800_121484800,chr16_91851000_91856000,chr9_156184800_156189800,chr8_156184800_156189800,chr13_156184800_156189800,chr21_156184800_156189800,chr22_156184800_156189800,chr10_121479800_121484800,chr7_156184800_156189800,chr16_121479800_121484800,chr10_91851000_91856000,chr12_156184800_156189800,chr15_91851000_91856000,chr17_91851000_91856000,chr14_91851000_91856000,chr19_156184800_156189800,chr5_91851000_91856000,chr10_156184800_156189800,chr11_156184800_156189800,chr6_91851000_91856000,chr5_156184800_156189800,chr14_156184800_156189800,chr4_121479800_121484800,chr20_156184800_156189800,chr23_156184800_156189800,chr24_91851000_91856000,chr2_121479800_121484800,chr13_121479800_121484800,chr13_91851000_91856000,chr19_91851000_91856000,chr7_121479800_121484800,chr24_121479800_121484800,chr18_156184800_156189800,chr9_91851000_91856000,chr17_121479800_121484800,chr18_121479800_121484800,chr3_91851000_91856000,chr12_91851000_91856000,chr21_121479800_121484800,chr16_156184800_156189800,chr8_91851000_91856000,chr15_156184800_156189800,chr18_91851000_91856000,chr11_91851000_91856000,chr1_121479800_121484800,chr20_121479800_121484800,chr11_121479800_121484800,chr22_121479800_121484800,chr1_91851000_91856000,chr4_156184800_156189800,chr9_121479800_121484800,chr6_156184800_156189800,chr1_156184800_156189800,chr2_156184800_156189800,chr3_156184800_156189800,chr23_91851000_91856000Xh3k4me2,h3k23ac,h3k27ac,h3k27me3,h3k9me3,h3k79me1,h3k4ac,h3k18acH1_Derived_Mesendoderm_Cultured_Cells,H1_Derived_Trophoblast_Cultured_Cells,H1_cell_line
score_____chr6_121479800_121484800,chr5_121479800_121484800,chr19_121479800_121484800,chr3_121479800_121484800,chr15_121479800_121484800,chr2_91851000_91856000,chr14_121479800_121484800,chr23_121479800_121484800,chr12_121479800_121484800,chr20_91851000_91856000,chr17_156184800_156189800,chr22_91851000_91856000,chr21_91851000_91856000,chr7_91851000_91856000,chr24_156184800_156189800,chr4_91851000_91856000,chr8_121479800_121484800,chr16_91851000_91856000,chr9_156184800_156189800,chr8_156184800_156189800,chr13_156184800_156189800,chr21_156184800_156189800,chr22_156184800_156189800,chr10_121479800_121484800,chr7_156184800_156189800,chr16_121479800_121484800,chr10_91851000_91856000,chr12_156184800_156189800,chr15_91851000_91856000,chr17_91851000_91856000,chr14_91851000_91856000,chr19_156184800_156189800,chr5_91851000_91856000,chr10_156184800_156189800,chr11_156184800_156189800,chr6_91851000_91856000,chr5_156184800_156189800,chr14_156184800_156189800,chr4_121479800_121484800,chr20_156184800_156189800,chr23_156184800_156189800,chr24_91851000_91856000,chr2_121479800_121484800,chr13_121479800_121484800,chr13_91851000_91856000,chr19_91851000_91856000,chr7_121479800_121484800,chr24_121479800_121484800,chr18_156184800_156189800,chr9_91851000_91856000,chr17_121479800_121484800,chr18_121479800_121484800,chr3_91851000_91856000,chr12_91851000_91856000,chr21_121479800_121484800,chr16_156184800_156189800,chr8_91851000_91856000,chr15_156184800_156189800,chr18_91851000_91856000,chr11_91851000_91856000,chr1_121479800_121484800,chr20_121479800_121484800,chr11_121479800_121484800,chr22_121479800_121484800,chr1_91851000_91856000,chr4_156184800_156189800,chr9_121479800_121484800,chr6_156184800_156189800,chr1_156184800_156189800,chr2_156184800_156189800,chr3_156184800_156189800,chr23_91851000_91856000Xh3k4me2,h3k23ac,h3k27ac,h2bk5ac,h3k27me3,h3k79me1,h3k4ac,h3k18acH1_Derived_Mesendoderm_Cultured_Cells,H1_Derived_Trophoblast_Cultured_Cells,H1_cell_line
score_____chr6_91851000_91856000,chr20_143282200_143287200,chr5_121479800_121484800,chr18_121479800_121484800,chr6_121479800_121484800,chr16_121479800_121484800,chr17_143282200_143287200,chr24_91851000_91856000,chr2_121479800_121484800,chr19_121479800_121484800,chr22_91851000_91856000,chr13_121479800_121484800,chr13_91851000_91856000,chr15_121479800_121484800,chr19_91851000_91856000,chr14_143282200_143287200,chr19_143282200_143287200,chr24_121479800_121484800,chr18_143282200_143287200,chr2_91851000_91856000,chr11_143282200_143287200,chr14_121479800_121484800,chr23_121479800_121484800,chr16_143282200_143287200,chr12_121479800_121484800,chr20_91851000_91856000,chr17_121479800_121484800,chr4_121479800_121484800,chr3_91851000_91856000,chr21_91851000_91856000,chr7_143282200_143287200,chr12_91851000_91856000,chr2_143282200_143287200,chr4_91851000_91856000,chr8_121479800_121484800,chr16_91851000_91856000,chr9_143282200_143287200,chr8_91851000_91856000,chr15_143282200_143287200,chr1_143282200_143287200,chr22_143282200_143287200,chr8_143282200_143287200,chr18_91851000_91856000,chr11_91851000_91856000,chr4_143282200_143287200,chr23_143282200_143287200,chr1_121479800_121484800,chr5_143282200_143287200,chr6_143282200_143287200,chr3_143282200_143287200,chr21_143282200_143287200,chr11_121479800_121484800,chr20_121479800_121484800,chr21_121479800_121484800,chr22_121479800_121484800,chr24_143282200_143287200,chr1_91851000_91856000,chr10_143282200_143287200,chr7_91851000_91856000,chr10_91851000_91856000,chr13_143282200_143287200,chr9_121479800_121484800,chr3_121479800_121484800,chr15_91851000_91856000,chr9_91851000_91856000,chr17_91851000_91856000,chr14_91851000_91856000,chr5_91851000_91856000,chr7_121479800_121484800,chr10_121479800_121484800,chr23_91851000_91856000,chr12_143282200_143287200Xh3k4me2,h3k23ac,h3k27ac,h2bk120ac,h3k79me1,h3k4ac,h2bk5acH1_Derived_Mesendoderm_Cultured_Cells,H1_Derived_Trophoblast_Cultured_Cells,H1_cell_line
score_____chr6_91851000_91856000,chr6_121479800_121484800,chr5_121479800_121484800,chr4_121479800_121484800,chr24_91851000_91856000,chr2_121479800_121484800,chr19_121479800_121484800,chr3_91851000_91856000,chr3_121479800_121484800,chr13_91851000_91856000,chr15_121479800_121484800,chr5_91851000_91856000,chr7_121479800_121484800,chr24_121479800_121484800,chr2_91851000_91856000,chr14_121479800_121484800,chr23_121479800_121484800,chr12_121479800_121484800,chr20_91851000_91856000,chr17_121479800_121484800,chr18_121479800_121484800,chr22_91851000_91856000,chr21_91851000_91856000,chr12_91851000_91856000,chr13_121479800_121484800,chr21_121479800_121484800,chr4_91851000_91856000,chr8_121479800_121484800,chr16_91851000_91856000,chr8_91851000_91856000,chr16_121479800_121484800,chr18_91851000_91856000,chr11_91851000_91856000,chr1_121479800_121484800,chr20_121479800_121484800,chr10_121479800_121484800,chr11_121479800_121484800,chr22_121479800_121484800,chr1_91851000_91856000,chr7_91851000_91856000,chr10_91851000_91856000,chr9_121479800_121484800,chr15_91851000_91856000,chr9_91851000_91856000,chr17_91851000_91856000,chr14_91851000_91856000,chr19_91851000_91856000,chr23_91851000_91856000Xh3k4me2,h3k23ac,h3k27ac,h2bk120ac,h3k9me3,h3k79me1,h3k4ac,h3k9acH1_Derived_Mesendoderm_Cultured_Cells,H1_Derived_Trophoblast_Cultured_Cells,H1_cell_line
score_____chr6_121479800_121484800,chr5_121479800_121484800,chr11_121485000_142539000,chr6_121485000_142539000,chr21_121485000_142539000,chr19_121479800_121484800,chr3_121479800_121484800,chr15_121479800_121484800,chr13_121485000_142539000,chr8_121485000_142539000,chr2_91851000_91856000,chr14_121479800_121484800,chr23_121479800_121484800,chr12_121479800_121484800,chr20_91851000_91856000,chr22_91851000_91856000,chr21_91851000_91856000,chr4_91851000_91856000,chr8_121479800_121484800,chr16_91851000_91856000,chr14_121485000_142539000,chr16_121479800_121484800,chr9_121485000_142539000,chr10_121479800_121484800,chr21_121479800_121484800,chr12_121485000_142539000,chr7_91851000_91856000,chr10_91851000_91856000,chr22_121485000_142539000,chr15_91851000_91856000,chr17_91851000_91856000,chr14_91851000_91856000,chr19_91851000_91856000,chr7_121479800_121484800,chr6_91851000_91856000,chr20_121485000_142539000,chr4_121479800_121484800,chr24_91851000_91856000,chr2_121479800_121484800,chr3_121485000_142539000,chr13_121479800_121484800,chr13_91851000_91856000,chr5_91851000_91856000,chr2_121485000_142539000,chr24_121479800_121484800,chr5_121485000_142539000,chr17_121485000_142539000,chr10_121485000_142539000,chr9_91851000_91856000,chr17_121479800_121484800,chr18_121479800_121484800,chr3_91851000_91856000,chr12_91851000_91856000,chr1_121485000_142539000,chr4_121485000_142539000,chr23_121485000_142539000,chr8_91851000_91856000,chr24_121485000_142539000,chr18_91851000_91856000,chr11_91851000_91856000,chr1_121479800_121484800,chr20_121479800_121484800,chr15_121485000_142539000,chr11_121479800_121484800,chr22_121479800_121484800,chr18_121485000_142539000,chr1_91851000_91856000,chr7_121485000_142539000,chr9_121479800_121484800,chr16_121485000_142539000,chr23_91851000_91856000,chr19_121485000_142539000Xh3k4me2,h3k23ac,h3k27ac,h2bk120ac,h3k27me3,h3k79me1,h3k4ac,h3k9acH1_Derived_Mesendoderm_Cultured_Cells,H1_Derived_Trophoblast_Cultured_Cells,H1_cell_line
score_____chr6_91851000_91856000,chr6_121479800_121484800,chr5_121479800_121484800,chr4_121479800_121484800,chr24_91851000_91856000,chr2_121479800_121484800,chr19_121479800_121484800,chr3_91851000_91856000,chr13_121479800_121484800,chr13_91851000_91856000,chr15_121479800_121484800,chr5_91851000_91856000,chr7_121479800_121484800,chr24_121479800_121484800,chr2_91851000_91856000,chr14_121479800_121484800,chr23_121479800_121484800,chr12_121479800_121484800,chr20_91851000_91856000,chr17_121479800_121484800,chr18_121479800_121484800,chr22_91851000_91856000,chr21_91851000_91856000,chr12_91851000_91856000,chr21_121479800_121484800,chr4_91851000_91856000,chr8_121479800_121484800,chr16_91851000_91856000,chr8_91851000_91856000,chr16_121479800_121484800,chr18_91851000_91856000,chr11_91851000_91856000,chr1_121479800_121484800,chr20_121479800_121484800,chr10_121479800_121484800,chr11_121479800_121484800,chr22_121479800_121484800,chr1_91851000_91856000,chr7_91851000_91856000,chr10_91851000_91856000,chr9_121479800_121484800,chr3_121479800_121484800,chr15_91851000_91856000,chr9_91851000_91856000,chr17_91851000_91856000,chr14_91851000_91856000,chr19_91851000_91856000,chr23_91851000_91856000Xh3k4me2,h3k23ac,h3k27ac,h2bk120ac,h3k79me1,h3k4ac,h3k9ac,h2bk5acH1_Derived_Mesendoderm_Cultured_Cells,H1_Derived_Trophoblast_Cultured_Cells,H1_cell_line
score_____chr6_121479800_121484800,chr5_121479800_121484800,chr11_121485000_142539000,chr6_121485000_142539000,chr21_121485000_142539000,chr19_121479800_121484800,chr3_121479800_121484800,chr15_121479800_121484800,chr7_121485000_142539000,chr13_121485000_142539000,chr8_121485000_142539000,chr2_91851000_91856000,chr14_121479800_121484800,chr23_121479800_121484800,chr12_121479800_121484800,chr20_91851000_91856000,chr17_156184800_156189800,chr22_91851000_91856000,chr21_91851000_91856000,chr7_91851000_91856000,chr24_156184800_156189800,chr4_91851000_91856000,chr8_121479800_121484800,chr16_91851000_91856000,chr9_156184800_156189800,chr8_156184800_156189800,chr14_121485000_142539000,chr13_156184800_156189800,chr21_156184800_156189800,chr4_121485000_142539000,chr22_156184800_156189800,chr9_121485000_142539000,chr24_121485000_142539000,chr10_121479800_121484800,chr7_156184800_156189800,chr12_121485000_142539000,chr22_121485000_142539000,chr16_121479800_121484800,chr10_91851000_91856000,chr12_156184800_156189800,chr15_91851000_91856000,chr17_91851000_91856000,chr14_91851000_91856000,chr19_156184800_156189800,chr5_91851000_91856000,chr10_156184800_156189800,chr11_156184800_156189800,chr2_121485000_142539000,chr6_91851000_91856000,chr5_156184800_156189800,chr14_156184800_156189800,chr4_121479800_121484800,chr20_156184800_156189800,chr23_156184800_156189800,chr24_91851000_91856000,chr2_121479800_121484800,chr3_121485000_142539000,chr13_121479800_121484800,chr13_91851000_91856000,chr19_91851000_91856000,chr7_121479800_121484800,chr24_121479800_121484800,chr5_121485000_142539000,chr18_156184800_156189800,chr17_121485000_142539000,chr10_121485000_142539000,chr9_91851000_91856000,chr17_121479800_121484800,chr18_121479800_121484800,chr3_91851000_91856000,chr12_91851000_91856000,chr1_121485000_142539000,chr21_121479800_121484800,chr23_121485000_142539000,chr16_156184800_156189800,chr8_91851000_91856000,chr20_121485000_142539000,chr15_156184800_156189800,chr18_91851000_91856000,chr11_91851000_91856000,chr1_121479800_121484800,chr20_121479800_121484800,chr15_121485000_142539000,chr11_121479800_121484800,chr22_121479800_121484800,chr18_121485000_142539000,chr1_91851000_91856000,chr4_156184800_156189800,chr9_121479800_121484800,chr16_121485000_142539000,chr6_156184800_156189800,chr1_156184800_156189800,chr2_156184800_156189800,chr3_156184800_156189800,chr23_91851000_91856000,chr19_121485000_142539000Xh3k4me2,h3k23ac,h3k27ac,h2bk120ac,h3k27me3,h3k79me1,h3k4ac,h3k9acH1_Derived_Mesendoderm_Cultured_Cells,H1_Derived_Trophoblast_Cultured_Cells,H1_cell_line
score_____chr6_121479800_121484800,chr5_121479800_121484800,chr19_121479800_121484800,chr3_121479800_121484800,chr15_121479800_121484800,chr2_91851000_91856000,chr14_121479800_121484800,chr23_121479800_121484800,chr12_121479800_121484800,chr20_91851000_91856000,chr17_156184800_156189800,chr22_91851000_91856000,chr21_91851000_91856000,chr7_91851000_91856000,chr24_156184800_156189800,chr4_91851000_91856000,chr8_121479800_121484800,chr16_91851000_91856000,chr9_156184800_156189800,chr8_156184800_156189800,chr13_156184800_156189800,chr21_156184800_156189800,chr22_156184800_156189800,chr10_121479800_121484800,chr7_156184800_156189800,chr16_121479800_121484800,chr10_91851000_91856000,chr12_156184800_156189800,chr15_91851000_91856000,chr17_91851000_91856000,chr14_91851000_91856000,chr19_156184800_156189800,chr5_91851000_91856000,chr10_156184800_156189800,chr11_156184800_156189800,chr6_91851000_91856000,chr5_156184800_156189800,chr14_156184800_156189800,chr4_121479800_121484800,chr20_156184800_156189800,chr23_156184800_156189800,chr24_91851000_91856000,chr2_121479800_121484800,chr13_121479800_121484800,chr13_91851000_91856000,chr19_91851000_91856000,chr7_121479800_121484800,chr24_121479800_121484800,chr18_156184800_156189800,chr9_91851000_91856000,chr17_121479800_121484800,chr18_121479800_121484800,chr3_91851000_91856000,chr12_91851000_91856000,chr21_121479800_121484800,chr16_156184800_156189800,chr8_91851000_91856000,chr15_156184800_156189800,chr18_91851000_91856000,chr11_91851000_91856000,chr1_121479800_121484800,chr20_121479800_121484800,chr11_121479800_121484800,chr22_121479800_121484800,chr1_91851000_91856000,chr4_156184800_156189800,chr9_121479800_121484800,chr6_156184800_156189800,chr1_156184800_156189800,chr2_156184800_156189800,chr3_156184800_156189800,chr23_91851000_91856000Xh3k4me2,h3k23ac,h3k27ac,h2bk120ac,h3k27me3,h3k9me3,h3k79me1,h3k4acH1_Derived_Mesendoderm_Cultured_Cells,H1_Derived_Trophoblast_Cultured_Cells,H1_cell_line
score_____chr6_121479800_121484800,chr5_121479800_121484800,chr19_121479800_121484800,chr3_121479800_121484800,chr15_121479800_121484800,chr2_91851000_91856000,chr14_121479800_121484800,chr23_121479800_121484800,chr12_121479800_121484800,chr20_91851000_91856000,chr17_156184800_156189800,chr22_91851000_91856000,chr21_91851000_91856000,chr7_91851000_91856000,chr24_156184800_156189800,chr4_91851000_91856000,chr8_121479800_121484800,chr16_91851000_91856000,chr9_156184800_156189800,chr8_156184800_156189800,chr13_156184800_156189800,chr21_156184800_156189800,chr22_156184800_156189800,chr10_121479800_121484800,chr7_156184800_156189800,chr16_121479800_121484800,chr10_91851000_91856000,chr12_156184800_156189800,chr15_91851000_91856000,chr17_91851000_91856000,chr14_91851000_91856000,chr19_156184800_156189800,chr5_91851000_91856000,chr10_156184800_156189800,chr11_156184800_156189800,chr6_91851000_91856000,chr5_156184800_156189800,chr14_156184800_156189800,chr4_121479800_121484800,chr20_156184800_156189800,chr23_156184800_156189800,chr24_91851000_91856000,chr2_121479800_121484800,chr13_121479800_121484800,chr13_91851000_91856000,chr19_91851000_91856000,chr7_121479800_121484800,chr24_121479800_121484800,chr18_156184800_156189800,chr9_91851000_91856000,chr17_121479800_121484800,chr18_121479800_121484800,chr3_91851000_91856000,chr12_91851000_91856000,chr21_121479800_121484800,chr16_156184800_156189800,chr8_91851000_91856000,chr15_156184800_156189800,chr18_91851000_91856000,chr11_91851000_91856000,chr1_121479800_121484800,chr20_121479800_121484800,chr11_121479800_121484800,chr22_121479800_121484800,chr1_91851000_91856000,chr4_156184800_156189800,chr9_121479800_121484800,chr6_156184800_156189800,chr1_156184800_156189800,chr2_156184800_156189800,chr3_156184800_156189800,chr23_91851000_91856000Xh3k4me2,h3k23ac,h3k27ac,h2bk120ac,h3k27me3,h3k79me1,h3k4ac,h2bk5acH1_Derived_Mesendoderm_Cultured_Cells,H1_Derived_Trophoblast_Cultured_Cells,H1_cell_line
score_____chr6_121479800_121484800,chr5_121479800_121484800,chr19_121479800_121484800,chr3_121479800_121484800,chr15_121479800_121484800,chr2_91851000_91856000,chr14_121479800_121484800,chr23_121479800_121484800,chr12_121479800_121484800,chr20_91851000_91856000,chr17_156184800_156189800,chr22_91851000_91856000,chr21_91851000_91856000,chr7_91851000_91856000,chr24_156184800_156189800,chr4_91851000_91856000,chr8_121479800_121484800,chr16_91851000_91856000,chr9_156184800_156189800,chr8_156184800_156189800,chr13_156184800_156189800,chr21_156184800_156189800,chr22_156184800_156189800,chr10_121479800_121484800,chr7_156184800_156189800,chr16_121479800_121484800,chr10_91851000_91856000,chr12_156184800_156189800,chr15_91851000_91856000,chr17_91851000_91856000,chr14_91851000_91856000,chr19_156184800_156189800,chr5_91851000_91856000,chr10_156184800_156189800,chr11_156184800_156189800,chr6_91851000_91856000,chr5_156184800_156189800,chr14_156184800_156189800,chr4_121479800_121484800,chr20_156184800_156189800,chr23_156184800_156189800,chr24_91851000_91856000,chr2_121479800_121484800,chr13_121479800_121484800,chr13_91851000_91856000,chr19_91851000_91856000,chr7_121479800_121484800,chr24_121479800_121484800,chr18_156184800_156189800,chr9_91851000_91856000,chr17_121479800_121484800,chr18_121479800_121484800,chr3_91851000_91856000,chr12_91851000_91856000,chr21_121479800_121484800,chr16_156184800_156189800,chr8_91851000_91856000,chr15_156184800_156189800,chr18_91851000_91856000,chr11_91851000_91856000,chr1_121479800_121484800,chr20_121479800_121484800,chr11_121479800_121484800,chr22_121479800_121484800,chr1_91851000_91856000,chr4_156184800_156189800,chr9_121479800_121484800,chr6_156184800_156189800,chr1_156184800_156189800,chr2_156184800_156189800,chr3_156184800_156189800,chr23_91851000_91856000Xh3k4me2,h3k23ac,h3k27ac,h2bk120ac,h3k79me1,h3k4ac,h2bk5ac,h3k18acH1_Derived_Mesendoderm_Cultured_Cells,H1_Derived_Trophoblast_Cultured_Cells,H1_cell_line
score_____chr6_91851000_91856000,chr20_143282200_143287200,chr5_121479800_121484800,chr18_121479800_121484800,chr6_121479800_121484800,chr16_121479800_121484800,chr17_143282200_143287200,chr24_91851000_91856000,chr2_121479800_121484800,chr19_121479800_121484800,chr22_91851000_91856000,chr13_121479800_121484800,chr13_91851000_91856000,chr15_121479800_121484800,chr19_91851000_91856000,chr14_143282200_143287200,chr19_143282200_143287200,chr24_121479800_121484800,chr18_143282200_143287200,chr2_91851000_91856000,chr11_143282200_143287200,chr14_121479800_121484800,chr23_121479800_121484800,chr16_143282200_143287200,chr12_121479800_121484800,chr20_91851000_91856000,chr17_121479800_121484800,chr4_121479800_121484800,chr3_91851000_91856000,chr21_91851000_91856000,chr7_143282200_143287200,chr12_91851000_91856000,chr2_143282200_143287200,chr4_91851000_91856000,chr8_121479800_121484800,chr16_91851000_91856000,chr9_143282200_143287200,chr8_91851000_91856000,chr15_143282200_143287200,chr1_143282200_143287200,chr22_143282200_143287200,chr8_143282200_143287200,chr18_91851000_91856000,chr11_91851000_91856000,chr4_143282200_143287200,chr23_143282200_143287200,chr1_121479800_121484800,chr5_143282200_143287200,chr6_143282200_143287200,chr3_143282200_143287200,chr21_143282200_143287200,chr11_121479800_121484800,chr20_121479800_121484800,chr21_121479800_121484800,chr22_121479800_121484800,chr24_143282200_143287200,chr1_91851000_91856000,chr10_143282200_143287200,chr7_91851000_91856000,chr10_91851000_91856000,chr13_143282200_143287200,chr9_121479800_121484800,chr3_121479800_121484800,chr15_91851000_91856000,chr9_91851000_91856000,chr17_91851000_91856000,chr14_91851000_91856000,chr5_91851000_91856000,chr7_121479800_121484800,chr10_121479800_121484800,chr23_91851000_91856000,chr12_143282200_143287200Xh3k4me2,h3k23ac,h3k27ac,h2bk5ac,h3k79me1,h3k4ac,h3k9acH1_Derived_Mesendoderm_Cultured_Cells,H1_Derived_Trophoblast_Cultured_Cells,H1_cell_line
score_____chr6_121479800_121484800,chr5_121479800_121484800,chr19_121479800_121484800,chr3_121479800_121484800,chr15_121479800_121484800,chr2_91851000_91856000,chr14_121479800_121484800,chr23_121479800_121484800,chr12_121479800_121484800,chr20_91851000_91856000,chr17_156184800_156189800,chr22_91851000_91856000,chr21_91851000_91856000,chr7_91851000_91856000,chr24_156184800_156189800,chr4_91851000_91856000,chr8_121479800_121484800,chr16_91851000_91856000,chr9_156184800_156189800,chr8_156184800_156189800,chr13_156184800_156189800,chr21_156184800_156189800,chr22_156184800_156189800,chr10_121479800_121484800,chr7_156184800_156189800,chr16_121479800_121484800,chr10_91851000_91856000,chr12_156184800_156189800,chr15_91851000_91856000,chr17_91851000_91856000,chr14_91851000_91856000,chr19_156184800_156189800,chr5_91851000_91856000,chr10_156184800_156189800,chr11_156184800_156189800,chr6_91851000_91856000,chr5_156184800_156189800,chr14_156184800_156189800,chr4_121479800_121484800,chr20_156184800_156189800,chr23_156184800_156189800,chr24_91851000_91856000,chr2_121479800_121484800,chr13_121479800_121484800,chr13_91851000_91856000,chr19_91851000_91856000,chr7_121479800_121484800,chr24_121479800_121484800,chr18_156184800_156189800,chr9_91851000_91856000,chr17_121479800_121484800,chr18_121479800_121484800,chr3_91851000_91856000,chr12_91851000_91856000,chr21_121479800_121484800,chr16_156184800_156189800,chr8_91851000_91856000,chr15_156184800_156189800,chr18_91851000_91856000,chr11_91851000_91856000,chr1_121479800_121484800,chr20_121479800_121484800,chr11_121479800_121484800,chr22_121479800_121484800,chr1_91851000_91856000,chr4_156184800_156189800,chr9_121479800_121484800,chr6_156184800_156189800,chr1_156184800_156189800,chr2_156184800_156189800,chr3_156184800_156189800,chr23_91851000_91856000Xh3k4me2,h3k23ac,h3k27ac,h3k27me3,h3k9me3,h3k79me1,h3k4ac,h3k9acH1_Derived_Mesendoderm_Cultured_Cells,H1_Derived_Trophoblast_Cultured_Cells,H1_cell_line
score_____chr6_121479800_121484800,chr5_121479800_121484800,chr19_121479800_121484800,chr3_121479800_121484800,chr15_121479800_121484800,chr2_91851000_91856000,chr14_121479800_121484800,chr23_121479800_121484800,chr12_121479800_121484800,chr20_91851000_91856000,chr17_156184800_156189800,chr22_91851000_91856000,chr21_91851000_91856000,chr7_91851000_91856000,chr24_156184800_156189800,chr4_91851000_91856000,chr8_121479800_121484800,chr16_91851000_91856000,chr9_156184800_156189800,chr8_156184800_156189800,chr13_156184800_156189800,chr21_156184800_156189800,chr22_156184800_156189800,chr10_121479800_121484800,chr7_156184800_156189800,chr16_121479800_121484800,chr10_91851000_91856000,chr12_156184800_156189800,chr15_91851000_91856000,chr17_91851000_91856000,chr14_91851000_91856000,chr19_156184800_156189800,chr5_91851000_91856000,chr10_156184800_156189800,chr11_156184800_156189800,chr6_91851000_91856000,chr5_156184800_156189800,chr14_156184800_156189800,chr4_121479800_121484800,chr20_156184800_156189800,chr23_156184800_156189800,chr24_91851000_91856000,chr2_121479800_121484800,chr13_121479800_121484800,chr13_91851000_91856000,chr19_91851000_91856000,chr7_121479800_121484800,chr24_121479800_121484800,chr18_156184800_156189800,chr9_91851000_91856000,chr17_121479800_121484800,chr18_121479800_121484800,chr3_91851000_91856000,chr12_91851000_91856000,chr21_121479800_121484800,chr16_156184800_156189800,chr8_91851000_91856000,chr15_156184800_156189800,chr18_91851000_91856000,chr11_91851000_91856000,chr1_121479800_121484800,chr20_121479800_121484800,chr11_121479800_121484800,chr22_121479800_121484800,chr1_91851000_91856000,chr4_156184800_156189800,chr9_121479800_121484800,chr6_156184800_156189800,chr1_156184800_156189800,chr2_156184800_156189800,chr3_156184800_156189800,chr23_91851000_91856000Xh3k4me2,h3k23ac,h3k27ac,h2bk5ac,h3k27me3,h3k79me1,h3k4ac,h3k9acH1_Derived_Mesendoderm_Cultured_Cells,H1_Derived_Trophoblast_Cultured_Cells,H1_cell_line
score_____chr6_121479800_121484800,chr5_121479800_121484800,chr19_121479800_121484800,chr3_121479800_121484800,chr15_121479800_121484800,chr2_91851000_91856000,chr14_121479800_121484800,chr23_121479800_121484800,chr12_121479800_121484800,chr20_91851000_91856000,chr17_156184800_156189800,chr22_91851000_91856000,chr21_91851000_91856000,chr7_91851000_91856000,chr24_156184800_156189800,chr4_91851000_91856000,chr8_121479800_121484800,chr16_91851000_91856000,chr9_156184800_156189800,chr8_156184800_156189800,chr13_156184800_156189800,chr21_156184800_156189800,chr22_156184800_156189800,chr10_121479800_121484800,chr7_156184800_156189800,chr16_121479800_121484800,chr10_91851000_91856000,chr12_156184800_156189800,chr15_91851000_91856000,chr17_91851000_91856000,chr14_91851000_91856000,chr19_156184800_156189800,chr5_91851000_91856000,chr10_156184800_156189800,chr11_156184800_156189800,chr6_91851000_91856000,chr5_156184800_156189800,chr14_156184800_156189800,chr4_121479800_121484800,chr20_156184800_156189800,chr23_156184800_156189800,chr24_91851000_91856000,chr2_121479800_121484800,chr13_121479800_121484800,chr13_91851000_91856000,chr19_91851000_91856000,chr7_121479800_121484800,chr24_121479800_121484800,chr18_156184800_156189800,chr9_91851000_91856000,chr17_121479800_121484800,chr18_121479800_121484800,chr3_91851000_91856000,chr12_91851000_91856000,chr21_121479800_121484800,chr16_156184800_156189800,chr8_91851000_91856000,chr15_156184800_156189800,chr18_91851000_91856000,chr11_91851000_91856000,chr1_121479800_121484800,chr20_121479800_121484800,chr11_121479800_121484800,chr22_121479800_121484800,chr1_91851000_91856000,chr4_156184800_156189800,chr9_121479800_121484800,chr6_156184800_156189800,chr1_156184800_156189800,chr2_156184800_156189800,chr3_156184800_156189800,chr23_91851000_91856000Xh3k4me2,h3k23ac,h3k27ac,h3k27me3,h3k9me3,h3k79me1,h3k9ac,h3k18acH1_Derived_Mesendoderm_Cultured_Cells,H1_Derived_Trophoblast_Cultured_Cells,H1_cell_line
score_____chr6_121479800_121484800,chr5_121479800_121484800,chr19_121479800_121484800,chr3_121479800_121484800,chr15_121479800_121484800,chr2_91851000_91856000,chr14_121479800_121484800,chr23_121479800_121484800,chr12_121479800_121484800,chr20_91851000_91856000,chr17_156184800_156189800,chr22_91851000_91856000,chr21_91851000_91856000,chr7_91851000_91856000,chr24_156184800_156189800,chr4_91851000_91856000,chr8_121479800_121484800,chr16_91851000_91856000,chr9_156184800_156189800,chr8_156184800_156189800,chr13_156184800_156189800,chr21_156184800_156189800,chr22_156184800_156189800,chr10_121479800_121484800,chr7_156184800_156189800,chr16_121479800_121484800,chr10_91851000_91856000,chr12_156184800_156189800,chr15_91851000_91856000,chr17_91851000_91856000,chr14_91851000_91856000,chr19_156184800_156189800,chr5_91851000_91856000,chr10_156184800_156189800,chr11_156184800_156189800,chr6_91851000_91856000,chr5_156184800_156189800,chr14_156184800_156189800,chr4_121479800_121484800,chr20_156184800_156189800,chr23_156184800_156189800,chr24_91851000_91856000,chr2_121479800_121484800,chr13_121479800_121484800,chr13_91851000_91856000,chr19_91851000_91856000,chr7_121479800_121484800,chr24_121479800_121484800,chr18_156184800_156189800,chr9_91851000_91856000,chr17_121479800_121484800,chr18_121479800_121484800,chr3_91851000_91856000,chr12_91851000_91856000,chr21_121479800_121484800,chr16_156184800_156189800,chr8_91851000_91856000,chr15_156184800_156189800,chr18_91851000_91856000,chr11_91851000_91856000,chr1_121479800_121484800,chr20_121479800_121484800,chr11_121479800_121484800,chr22_121479800_121484800,chr1_91851000_91856000,chr4_156184800_156189800,chr9_121479800_121484800,chr6_156184800_156189800,chr1_156184800_156189800,chr2_156184800_156189800,chr3_156184800_156189800,chr23_91851000_91856000Xh3k4me2,h3k23ac,h3k27ac,h2bk5ac,h3k27me3,h3k79me1,h3k9ac,h3k18acH1_Derived_Mesendoderm_Cultured_Cells,H1_Derived_Trophoblast_Cultured_Cells,H1_cell_line
score_____chr6_121479800_121484800,chr5_121479800_121484800,chr19_121479800_121484800,chr3_121479800_121484800,chr15_121479800_121484800,chr2_91851000_91856000,chr14_121479800_121484800,chr23_121479800_121484800,chr12_121479800_121484800,chr20_91851000_91856000,chr17_156184800_156189800,chr22_91851000_91856000,chr21_91851000_91856000,chr7_91851000_91856000,chr24_156184800_156189800,chr4_91851000_91856000,chr8_121479800_121484800,chr16_91851000_91856000,chr9_156184800_156189800,chr8_156184800_156189800,chr13_156184800_156189800,chr21_156184800_156189800,chr22_156184800_156189800,chr10_121479800_121484800,chr7_156184800_156189800,chr16_121479800_121484800,chr10_91851000_91856000,chr12_156184800_156189800,chr15_91851000_91856000,chr17_91851000_91856000,chr14_91851000_91856000,chr19_156184800_156189800,chr5_91851000_91856000,chr10_156184800_156189800,chr11_156184800_156189800,chr6_91851000_91856000,chr5_156184800_156189800,chr14_156184800_156189800,chr4_121479800_121484800,chr20_156184800_156189800,chr23_156184800_156189800,chr24_91851000_91856000,chr2_121479800_121484800,chr13_121479800_121484800,chr13_91851000_91856000,chr19_91851000_91856000,chr7_121479800_121484800,chr24_121479800_121484800,chr18_156184800_156189800,chr9_91851000_91856000,chr17_121479800_121484800,chr18_121479800_121484800,chr3_91851000_91856000,chr12_91851000_91856000,chr21_121479800_121484800,chr16_156184800_156189800,chr8_91851000_91856000,chr15_156184800_156189800,chr18_91851000_91856000,chr11_91851000_91856000,chr1_121479800_121484800,chr20_121479800_121484800,chr11_121479800_121484800,chr22_121479800_121484800,chr1_91851000_91856000,chr4_156184800_156189800,chr9_121479800_121484800,chr6_156184800_156189800,chr1_156184800_156189800,chr2_156184800_156189800,chr3_156184800_156189800,chr23_91851000_91856000Xh3k4me2,h3k23ac,h3k27ac,h2bk120ac,h3k27me3,h3k9me3,h3k79me1,h3k9acH1_Derived_Mesendoderm_Cultured_Cells,H1_Derived_Trophoblast_Cultured_Cells,H1_cell_line
score_____chr6_121479800_121484800,chr5_121479800_121484800,chr19_121479800_121484800,chr3_121479800_121484800,chr15_121479800_121484800,chr2_91851000_91856000,chr14_121479800_121484800,chr23_121479800_121484800,chr12_121479800_121484800,chr20_91851000_91856000,chr17_156184800_156189800,chr22_91851000_91856000,chr21_91851000_91856000,chr7_91851000_91856000,chr24_156184800_156189800,chr4_91851000_91856000,chr8_121479800_121484800,chr16_91851000_91856000,chr9_156184800_156189800,chr8_156184800_156189800,chr13_156184800_156189800,chr21_156184800_156189800,chr22_156184800_156189800,chr10_121479800_121484800,chr7_156184800_156189800,chr16_121479800_121484800,chr10_91851000_91856000,chr12_156184800_156189800,chr15_91851000_91856000,chr17_91851000_91856000,chr14_91851000_91856000,chr19_156184800_156189800,chr5_91851000_91856000,chr10_156184800_156189800,chr11_156184800_156189800,chr6_91851000_91856000,chr5_156184800_156189800,chr14_156184800_156189800,chr4_121479800_121484800,chr20_156184800_156189800,chr23_156184800_156189800,chr24_91851000_91856000,chr2_121479800_121484800,chr13_121479800_121484800,chr13_91851000_91856000,chr19_91851000_91856000,chr7_121479800_121484800,chr24_121479800_121484800,chr18_156184800_156189800,chr9_91851000_91856000,chr17_121479800_121484800,chr18_121479800_121484800,chr3_91851000_91856000,chr12_91851000_91856000,chr21_121479800_121484800,chr16_156184800_156189800,chr8_91851000_91856000,chr15_156184800_156189800,chr18_91851000_91856000,chr11_91851000_91856000,chr1_121479800_121484800,chr20_121479800_121484800,chr11_121479800_121484800,chr22_121479800_121484800,chr1_91851000_91856000,chr4_156184800_156189800,chr9_121479800_121484800,chr6_156184800_156189800,chr1_156184800_156189800,chr2_156184800_156189800,chr3_156184800_156189800,chr23_91851000_91856000Xh3k4me2,h3k23ac,h3k27ac,h2bk120ac,h3k27me3,h3k79me1,h3k9ac,h2bk5acH1_Derived_Mesendoderm_Cultured_Cells,H1_Derived_Trophoblast_Cultured_Cells,H1_cell_line
score_____chr6_91851000_91856000,chr6_121479800_121484800,chr5_121479800_121484800,chr4_121479800_121484800,chr24_91851000_91856000,chr2_121479800_121484800,chr19_121479800_121484800,chr3_91851000_91856000,chr13_121479800_121484800,chr13_91851000_91856000,chr15_121479800_121484800,chr5_91851000_91856000,chr7_121479800_121484800,chr24_121479800_121484800,chr2_91851000_91856000,chr14_121479800_121484800,chr23_121479800_121484800,chr12_121479800_121484800,chr20_91851000_91856000,chr17_121479800_121484800,chr18_121479800_121484800,chr22_91851000_91856000,chr21_91851000_91856000,chr12_91851000_91856000,chr21_121479800_121484800,chr4_91851000_91856000,chr8_121479800_121484800,chr16_91851000_91856000,chr8_91851000_91856000,chr16_121479800_121484800,chr18_91851000_91856000,chr11_91851000_91856000,chr1_121479800_121484800,chr20_121479800_121484800,chr10_121479800_121484800,chr11_121479800_121484800,chr22_121479800_121484800,chr1_91851000_91856000,chr7_91851000_91856000,chr10_91851000_91856000,chr9_121479800_121484800,chr3_121479800_121484800,chr15_91851000_91856000,chr9_91851000_91856000,chr17_91851000_91856000,chr14_91851000_91856000,chr19_91851000_91856000,chr23_91851000_91856000Xh3k4me2,h3k23ac,h3k27ac,h3k27me3,h3k9me3,h3k9ac,h3k18acH1_Derived_Mesendoderm_Cultured_Cells,H1_Derived_Trophoblast_Cultured_Cells,H1_cell_line
score_____chr6_91851000_91856000,chr6_121479800_121484800,chr5_121479800_121484800,chr4_121479800_121484800,chr24_91851000_91856000,chr2_121479800_121484800,chr19_121479800_121484800,chr3_91851000_91856000,chr13_121479800_121484800,chr13_91851000_91856000,chr15_121479800_121484800,chr5_91851000_91856000,chr7_121479800_121484800,chr24_121479800_121484800,chr2_91851000_91856000,chr14_121479800_121484800,chr23_121479800_121484800,chr12_121479800_121484800,chr20_91851000_91856000,chr17_121479800_121484800,chr18_121479800_121484800,chr22_91851000_91856000,chr21_91851000_91856000,chr12_91851000_91856000,chr21_121479800_121484800,chr4_91851000_91856000,chr8_121479800_121484800,chr16_91851000_91856000,chr8_91851000_91856000,chr16_121479800_121484800,chr18_91851000_91856000,chr11_91851000_91856000,chr1_121479800_121484800,chr20_121479800_121484800,chr10_121479800_121484800,chr11_121479800_121484800,chr22_121479800_121484800,chr1_91851000_91856000,chr7_91851000_91856000,chr10_91851000_91856000,chr9_121479800_121484800,chr3_121479800_121484800,chr15_91851000_91856000,chr9_91851000_91856000,chr17_91851000_91856000,chr14_91851000_91856000,chr19_91851000_91856000,chr23_91851000_91856000Xh3k4me2,h3k23ac,h3k27ac,h2bk5ac,h3k9me3,h3k9ac,h3k18acH1_Derived_Mesendoderm_Cultured_Cells,H1_Derived_Trophoblast_Cultured_Cells,H1_cell_line
score_____chr6_91851000_91856000,chr6_121479800_121484800,chr5_121479800_121484800,chr4_121479800_121484800,chr24_91851000_91856000,chr2_121479800_121484800,chr19_121479800_121484800,chr3_91851000_91856000,chr3_121479800_121484800,chr13_91851000_91856000,chr15_121479800_121484800,chr5_91851000_91856000,chr7_121479800_121484800,chr24_121479800_121484800,chr2_91851000_91856000,chr14_121479800_121484800,chr23_121479800_121484800,chr12_121479800_121484800,chr20_91851000_91856000,chr17_121479800_121484800,chr18_121479800_121484800,chr22_91851000_91856000,chr21_91851000_91856000,chr12_91851000_91856000,chr13_121479800_121484800,chr21_121479800_121484800,chr4_91851000_91856000,chr8_121479800_121484800,chr16_91851000_91856000,chr8_91851000_91856000,chr16_121479800_121484800,chr18_91851000_91856000,chr11_91851000_91856000,chr1_121479800_121484800,chr20_121479800_121484800,chr10_121479800_121484800,chr11_121479800_121484800,chr22_121479800_121484800,chr1_91851000_91856000,chr7_91851000_91856000,chr10_91851000_91856000,chr9_121479800_121484800,chr15_91851000_91856000,chr9_91851000_91856000,chr17_91851000_91856000,chr14_91851000_91856000,chr19_91851000_91856000,chr23_91851000_91856000Xh3k4me2,h3k23ac,h3k27ac,h3k27me3,h3k9me3,h3k4ac,h3k9ac,h3k18acH1_Derived_Mesendoderm_Cultured_Cells,H1_Derived_Trophoblast_Cultured_Cells,H1_cell_line
score_____chr6_91851000_91856000,chr6_121479800_121484800,chr5_121479800_121484800,chr4_121479800_121484800,chr24_91851000_91856000,chr2_121479800_121484800,chr19_121479800_121484800,chr3_91851000_91856000,chr3_121479800_121484800,chr13_91851000_91856000,chr15_121479800_121484800,chr5_91851000_91856000,chr7_121479800_121484800,chr24_121479800_121484800,chr2_91851000_91856000,chr14_121479800_121484800,chr23_121479800_121484800,chr12_121479800_121484800,chr20_91851000_91856000,chr17_121479800_121484800,chr18_121479800_121484800,chr22_91851000_91856000,chr21_91851000_91856000,chr12_91851000_91856000,chr13_121479800_121484800,chr21_121479800_121484800,chr4_91851000_91856000,chr8_121479800_121484800,chr16_91851000_91856000,chr8_91851000_91856000,chr16_121479800_121484800,chr18_91851000_91856000,chr11_91851000_91856000,chr1_121479800_121484800,chr20_121479800_121484800,chr10_121479800_121484800,chr11_121479800_121484800,chr22_121479800_121484800,chr1_91851000_91856000,chr7_91851000_91856000,chr10_91851000_91856000,chr9_121479800_121484800,chr15_91851000_91856000,chr9_91851000_91856000,chr17_91851000_91856000,chr14_91851000_91856000,chr19_91851000_91856000,chr23_91851000_91856000Xh3k4me2,h3k23ac,h3k27ac,h2bk5ac,h3k9me3,h3k4ac,h3k9ac,h3k18acH1_Derived_Mesendoderm_Cultured_Cells,H1_Derived_Trophoblast_Cultured_Cells,H1_cell_line
score_____chr6_121479800_121484800,chr5_121479800_121484800,chr19_121479800_121484800,chr3_121479800_121484800,chr15_121479800_121484800,chr2_91851000_91856000,chr14_121479800_121484800,chr23_121479800_121484800,chr12_121479800_121484800,chr20_91851000_91856000,chr17_156184800_156189800,chr22_91851000_91856000,chr21_91851000_91856000,chr7_91851000_91856000,chr24_156184800_156189800,chr4_91851000_91856000,chr8_121479800_121484800,chr16_91851000_91856000,chr9_156184800_156189800,chr8_156184800_156189800,chr13_156184800_156189800,chr21_156184800_156189800,chr22_156184800_156189800,chr10_121479800_121484800,chr7_156184800_156189800,chr16_121479800_121484800,chr10_91851000_91856000,chr12_156184800_156189800,chr15_91851000_91856000,chr17_91851000_91856000,chr14_91851000_91856000,chr19_156184800_156189800,chr5_91851000_91856000,chr10_156184800_156189800,chr11_156184800_156189800,chr6_91851000_91856000,chr5_156184800_156189800,chr14_156184800_156189800,chr4_121479800_121484800,chr20_156184800_156189800,chr23_156184800_156189800,chr24_91851000_91856000,chr2_121479800_121484800,chr13_121479800_121484800,chr13_91851000_91856000,chr19_91851000_91856000,chr7_121479800_121484800,chr24_121479800_121484800,chr18_156184800_156189800,chr9_91851000_91856000,chr17_121479800_121484800,chr18_121479800_121484800,chr3_91851000_91856000,chr12_91851000_91856000,chr21_121479800_121484800,chr16_156184800_156189800,chr8_91851000_91856000,chr15_156184800_156189800,chr18_91851000_91856000,chr11_91851000_91856000,chr1_121479800_121484800,chr20_121479800_121484800,chr11_121479800_121484800,chr22_121479800_121484800,chr1_91851000_91856000,chr4_156184800_156189800,chr9_121479800_121484800,chr6_156184800_156189800,chr1_156184800_156189800,chr2_156184800_156189800,chr3_156184800_156189800,chr23_91851000_91856000Xh3k4me2,h3k23ac,h3k27ac,h3k27me3,h3k9me3,h3k9ac,h3k18acH1_Derived_Mesendoderm_Cultured_Cells,H1_Derived_Trophoblast_Cultured_Cells,H1_cell_line
score_____chr6_121479800_121484800,chr5_121479800_121484800,chr19_121479800_121484800,chr3_121479800_121484800,chr15_121479800_121484800,chr2_91851000_91856000,chr14_121479800_121484800,chr23_121479800_121484800,chr12_121479800_121484800,chr20_91851000_91856000,chr17_156184800_156189800,chr22_91851000_91856000,chr21_91851000_91856000,chr7_91851000_91856000,chr24_156184800_156189800,chr4_91851000_91856000,chr8_121479800_121484800,chr16_91851000_91856000,chr9_156184800_156189800,chr8_156184800_156189800,chr13_156184800_156189800,chr21_156184800_156189800,chr22_156184800_156189800,chr10_121479800_121484800,chr7_156184800_156189800,chr16_121479800_121484800,chr10_91851000_91856000,chr12_156184800_156189800,chr15_91851000_91856000,chr17_91851000_91856000,chr14_91851000_91856000,chr19_156184800_156189800,chr5_91851000_91856000,chr10_156184800_156189800,chr11_156184800_156189800,chr6_91851000_91856000,chr5_156184800_156189800,chr14_156184800_156189800,chr4_121479800_121484800,chr20_156184800_156189800,chr23_156184800_156189800,chr24_91851000_91856000,chr2_121479800_121484800,chr13_121479800_121484800,chr13_91851000_91856000,chr19_91851000_91856000,chr7_121479800_121484800,chr24_121479800_121484800,chr18_156184800_156189800,chr9_91851000_91856000,chr17_121479800_121484800,chr18_121479800_121484800,chr3_91851000_91856000,chr12_91851000_91856000,chr21_121479800_121484800,chr16_156184800_156189800,chr8_91851000_91856000,chr15_156184800_156189800,chr18_91851000_91856000,chr11_91851000_91856000,chr1_121479800_121484800,chr20_121479800_121484800,chr11_121479800_121484800,chr22_121479800_121484800,chr1_91851000_91856000,chr4_156184800_156189800,chr9_121479800_121484800,chr6_156184800_156189800,chr1_156184800_156189800,chr2_156184800_156189800,chr3_156184800_156189800,chr23_91851000_91856000Xh3k4me2,h3k23ac,h3k27ac,h3k27me3,h3k9me3,h3k4ac,h3k9ac,h3k18acH1_Derived_Mesendoderm_Cultured_Cells,H1_Derived_Trophoblast_Cultured_Cells,H1_cell_line
score_____chr6_121479800_121484800,chr5_121479800_121484800,chr19_121479800_121484800,chr3_121479800_121484800,chr15_121479800_121484800,chr2_91851000_91856000,chr14_121479800_121484800,chr23_121479800_121484800,chr12_121479800_121484800,chr20_91851000_91856000,chr17_156184800_156189800,chr22_91851000_91856000,chr21_91851000_91856000,chr7_91851000_91856000,chr24_156184800_156189800,chr4_91851000_91856000,chr8_121479800_121484800,chr16_91851000_91856000,chr9_156184800_156189800,chr8_156184800_156189800,chr13_156184800_156189800,chr21_156184800_156189800,chr22_156184800_156189800,chr10_121479800_121484800,chr7_156184800_156189800,chr16_121479800_121484800,chr10_91851000_91856000,chr12_156184800_156189800,chr15_91851000_91856000,chr17_91851000_91856000,chr14_91851000_91856000,chr19_156184800_156189800,chr5_91851000_91856000,chr10_156184800_156189800,chr11_156184800_156189800,chr6_91851000_91856000,chr5_156184800_156189800,chr14_156184800_156189800,chr4_121479800_121484800,chr20_156184800_156189800,chr23_156184800_156189800,chr24_91851000_91856000,chr2_121479800_121484800,chr13_121479800_121484800,chr13_91851000_91856000,chr19_91851000_91856000,chr7_121479800_121484800,chr24_121479800_121484800,chr18_156184800_156189800,chr9_91851000_91856000,chr17_121479800_121484800,chr18_121479800_121484800,chr3_91851000_91856000,chr12_91851000_91856000,chr21_121479800_121484800,chr16_156184800_156189800,chr8_91851000_91856000,chr15_156184800_156189800,chr18_91851000_91856000,chr11_91851000_91856000,chr1_121479800_121484800,chr20_121479800_121484800,chr11_121479800_121484800,chr22_121479800_121484800,chr1_91851000_91856000,chr4_156184800_156189800,chr9_121479800_121484800,chr6_156184800_156189800,chr1_156184800_156189800,chr2_156184800_156189800,chr3_156184800_156189800,chr23_91851000_91856000Xh3k4me2,h3k23ac,h3k27ac,h2bk5ac,h3k27me3,h3k9me3,h3k9ac,h3k18acH1_Derived_Mesendoderm_Cultured_Cells,H1_Derived_Trophoblast_Cultured_Cells,H1_cell_line
score_____chr6_91851000_91856000,chr6_121479800_121484800,chr5_121479800_121484800,chr4_121479800_121484800,chr24_91851000_91856000,chr2_121479800_121484800,chr19_121479800_121484800,chr3_91851000_91856000,chr13_121479800_121484800,chr13_91851000_91856000,chr15_121479800_121484800,chr5_91851000_91856000,chr7_121479800_121484800,chr24_121479800_121484800,chr2_91851000_91856000,chr14_121479800_121484800,chr23_121479800_121484800,chr12_121479800_121484800,chr20_91851000_91856000,chr17_121479800_121484800,chr18_121479800_121484800,chr22_91851000_91856000,chr21_91851000_91856000,chr12_91851000_91856000,chr21_121479800_121484800,chr4_91851000_91856000,chr8_121479800_121484800,chr16_91851000_91856000,chr8_91851000_91856000,chr16_121479800_121484800,chr18_91851000_91856000,chr11_91851000_91856000,chr1_121479800_121484800,chr20_121479800_121484800,chr10_121479800_121484800,chr11_121479800_121484800,chr22_121479800_121484800,chr1_91851000_91856000,chr7_91851000_91856000,chr10_91851000_91856000,chr9_121479800_121484800,chr3_121479800_121484800,chr15_91851000_91856000,chr9_91851000_91856000,chr17_91851000_91856000,chr14_91851000_91856000,chr19_91851000_91856000,chr23_91851000_91856000Xh3k4me2,h3k23ac,h3k27ac,h2bk120ac,h3k27me3,h3k9me3,h3k9acH1_Derived_Mesendoderm_Cultured_Cells,H1_Derived_Trophoblast_Cultured_Cells,H1_cell_line
score_____chr6_91851000_91856000,chr6_121479800_121484800,chr5_121479800_121484800,chr4_121479800_121484800,chr24_91851000_91856000,chr2_121479800_121484800,chr19_121479800_121484800,chr3_91851000_91856000,chr13_121479800_121484800,chr13_91851000_91856000,chr15_121479800_121484800,chr5_91851000_91856000,chr7_121479800_121484800,chr24_121479800_121484800,chr2_91851000_91856000,chr14_121479800_121484800,chr23_121479800_121484800,chr12_121479800_121484800,chr20_91851000_91856000,chr17_121479800_121484800,chr18_121479800_121484800,chr22_91851000_91856000,chr21_91851000_91856000,chr12_91851000_91856000,chr21_121479800_121484800,chr4_91851000_91856000,chr8_121479800_121484800,chr16_91851000_91856000,chr8_91851000_91856000,chr16_121479800_121484800,chr18_91851000_91856000,chr11_91851000_91856000,chr1_121479800_121484800,chr20_121479800_121484800,chr10_121479800_121484800,chr11_121479800_121484800,chr22_121479800_121484800,chr1_91851000_91856000,chr7_91851000_91856000,chr10_91851000_91856000,chr9_121479800_121484800,chr3_121479800_121484800,chr15_91851000_91856000,chr9_91851000_91856000,chr17_91851000_91856000,chr14_91851000_91856000,chr19_91851000_91856000,chr23_91851000_91856000Xh3k4me2,h3k23ac,h3k27ac,h2bk120ac,h3k9me3,h3k9ac,h2bk5acH1_Derived_Mesendoderm_Cultured_Cells,H1_Derived_Trophoblast_Cultured_Cells,H1_cell_line
score_____chr6_91851000_91856000,chr6_121479800_121484800,chr5_121479800_121484800,chr4_121479800_121484800,chr24_91851000_91856000,chr2_121479800_121484800,chr19_121479800_121484800,chr3_91851000_91856000,chr3_121479800_121484800,chr13_91851000_91856000,chr15_121479800_121484800,chr5_91851000_91856000,chr7_121479800_121484800,chr24_121479800_121484800,chr2_91851000_91856000,chr14_121479800_121484800,chr23_121479800_121484800,chr12_121479800_121484800,chr20_91851000_91856000,chr17_121479800_121484800,chr18_121479800_121484800,chr22_91851000_91856000,chr21_91851000_91856000,chr12_91851000_91856000,chr13_121479800_121484800,chr21_121479800_121484800,chr4_91851000_91856000,chr8_121479800_121484800,chr16_91851000_91856000,chr8_91851000_91856000,chr16_121479800_121484800,chr18_91851000_91856000,chr11_91851000_91856000,chr1_121479800_121484800,chr20_121479800_121484800,chr10_121479800_121484800,chr11_121479800_121484800,chr22_121479800_121484800,chr1_91851000_91856000,chr7_91851000_91856000,chr10_91851000_91856000,chr9_121479800_121484800,chr15_91851000_91856000,chr9_91851000_91856000,chr17_91851000_91856000,chr14_91851000_91856000,chr19_91851000_91856000,chr23_91851000_91856000Xh3k4me2,h3k23ac,h3k27ac,h2bk120ac,h3k27me3,h3k9me3,h3k4ac,h3k9acH1_Derived_Mesendoderm_Cultured_Cells,H1_Derived_Trophoblast_Cultured_Cells,H1_cell_line
score_____chr6_91851000_91856000,chr6_121479800_121484800,chr5_121479800_121484800,chr4_121479800_121484800,chr24_91851000_91856000,chr2_121479800_121484800,chr19_121479800_121484800,chr3_91851000_91856000,chr3_121479800_121484800,chr13_91851000_91856000,chr15_121479800_121484800,chr5_91851000_91856000,chr7_121479800_121484800,chr24_121479800_121484800,chr2_91851000_91856000,chr14_121479800_121484800,chr23_121479800_121484800,chr12_121479800_121484800,chr20_91851000_91856000,chr17_121479800_121484800,chr18_121479800_121484800,chr22_91851000_91856000,chr21_91851000_91856000,chr12_91851000_91856000,chr13_121479800_121484800,chr21_121479800_121484800,chr4_91851000_91856000,chr8_121479800_121484800,chr16_91851000_91856000,chr8_91851000_91856000,chr16_121479800_121484800,chr18_91851000_91856000,chr11_91851000_91856000,chr1_121479800_121484800,chr20_121479800_121484800,chr10_121479800_121484800,chr11_121479800_121484800,chr22_121479800_121484800,chr1_91851000_91856000,chr7_91851000_91856000,chr10_91851000_91856000,chr9_121479800_121484800,chr15_91851000_91856000,chr9_91851000_91856000,chr17_91851000_91856000,chr14_91851000_91856000,chr19_91851000_91856000,chr23_91851000_91856000Xh3k4me2,h3k23ac,h3k27ac,h2bk120ac,h3k9me3,h3k4ac,h3k9ac,h2bk5acH1_Derived_Mesendoderm_Cultured_Cells,H1_Derived_Trophoblast_Cultured_Cells,H1_cell_line
score_____chr6_121479800_121484800,chr5_121479800_121484800,chr19_121479800_121484800,chr3_121479800_121484800,chr15_121479800_121484800,chr2_91851000_91856000,chr14_121479800_121484800,chr23_121479800_121484800,chr12_121479800_121484800,chr20_91851000_91856000,chr17_156184800_156189800,chr22_91851000_91856000,chr21_91851000_91856000,chr7_91851000_91856000,chr24_156184800_156189800,chr4_91851000_91856000,chr8_121479800_121484800,chr16_91851000_91856000,chr9_156184800_156189800,chr8_156184800_156189800,chr13_156184800_156189800,chr21_156184800_156189800,chr22_156184800_156189800,chr10_121479800_121484800,chr7_156184800_156189800,chr16_121479800_121484800,chr10_91851000_91856000,chr12_156184800_156189800,chr15_91851000_91856000,chr17_91851000_91856000,chr14_91851000_91856000,chr19_156184800_156189800,chr5_91851000_91856000,chr10_156184800_156189800,chr11_156184800_156189800,chr6_91851000_91856000,chr5_156184800_156189800,chr14_156184800_156189800,chr4_121479800_121484800,chr20_156184800_156189800,chr23_156184800_156189800,chr24_91851000_91856000,chr2_121479800_121484800,chr13_121479800_121484800,chr13_91851000_91856000,chr19_91851000_91856000,chr7_121479800_121484800,chr24_121479800_121484800,chr18_156184800_156189800,chr9_91851000_91856000,chr17_121479800_121484800,chr18_121479800_121484800,chr3_91851000_91856000,chr12_91851000_91856000,chr21_121479800_121484800,chr16_156184800_156189800,chr8_91851000_91856000,chr15_156184800_156189800,chr18_91851000_91856000,chr11_91851000_91856000,chr1_121479800_121484800,chr20_121479800_121484800,chr11_121479800_121484800,chr22_121479800_121484800,chr1_91851000_91856000,chr4_156184800_156189800,chr9_121479800_121484800,chr6_156184800_156189800,chr1_156184800_156189800,chr2_156184800_156189800,chr3_156184800_156189800,chr23_91851000_91856000Xh3k4me2,h3k23ac,h3k27ac,h2bk120ac,h3k27me3,h3k9me3,h3k9acH1_Derived_Mesendoderm_Cultured_Cells,H1_Derived_Trophoblast_Cultured_Cells,H1_cell_line
score_____chr6_121479800_121484800,chr5_121479800_121484800,chr19_121479800_121484800,chr3_121479800_121484800,chr15_121479800_121484800,chr2_91851000_91856000,chr14_121479800_121484800,chr23_121479800_121484800,chr12_121479800_121484800,chr20_91851000_91856000,chr17_156184800_156189800,chr22_91851000_91856000,chr21_91851000_91856000,chr7_91851000_91856000,chr24_156184800_156189800,chr4_91851000_91856000,chr8_121479800_121484800,chr16_91851000_91856000,chr9_156184800_156189800,chr8_156184800_156189800,chr13_156184800_156189800,chr21_156184800_156189800,chr22_156184800_156189800,chr10_121479800_121484800,chr7_156184800_156189800,chr16_121479800_121484800,chr10_91851000_91856000,chr12_156184800_156189800,chr15_91851000_91856000,chr17_91851000_91856000,chr14_91851000_91856000,chr19_156184800_156189800,chr5_91851000_91856000,chr10_156184800_156189800,chr11_156184800_156189800,chr6_91851000_91856000,chr5_156184800_156189800,chr14_156184800_156189800,chr4_121479800_121484800,chr20_156184800_156189800,chr23_156184800_156189800,chr24_91851000_91856000,chr2_121479800_121484800,chr13_121479800_121484800,chr13_91851000_91856000,chr19_91851000_91856000,chr7_121479800_121484800,chr24_121479800_121484800,chr18_156184800_156189800,chr9_91851000_91856000,chr17_121479800_121484800,chr18_121479800_121484800,chr3_91851000_91856000,chr12_91851000_91856000,chr21_121479800_121484800,chr16_156184800_156189800,chr8_91851000_91856000,chr15_156184800_156189800,chr18_91851000_91856000,chr11_91851000_91856000,chr1_121479800_121484800,chr20_121479800_121484800,chr11_121479800_121484800,chr22_121479800_121484800,chr1_91851000_91856000,chr4_156184800_156189800,chr9_121479800_121484800,chr6_156184800_156189800,chr1_156184800_156189800,chr2_156184800_156189800,chr3_156184800_156189800,chr23_91851000_91856000Xh3k4me2,h3k23ac,h3k27ac,h2bk120ac,h3k27me3,h3k9me3,h3k4ac,h3k9acH1_Derived_Mesendoderm_Cultured_Cells,H1_Derived_Trophoblast_Cultured_Cells,H1_cell_line
score_____chr6_121479800_121484800,chr5_121479800_121484800,chr19_121479800_121484800,chr3_121479800_121484800,chr15_121479800_121484800,chr2_91851000_91856000,chr14_121479800_121484800,chr23_121479800_121484800,chr12_121479800_121484800,chr20_91851000_91856000,chr17_156184800_156189800,chr22_91851000_91856000,chr21_91851000_91856000,chr7_91851000_91856000,chr24_156184800_156189800,chr4_91851000_91856000,chr8_121479800_121484800,chr16_91851000_91856000,chr9_156184800_156189800,chr8_156184800_156189800,chr13_156184800_156189800,chr21_156184800_156189800,chr22_156184800_156189800,chr10_121479800_121484800,chr7_156184800_156189800,chr16_121479800_121484800,chr10_91851000_91856000,chr12_156184800_156189800,chr15_91851000_91856000,chr17_91851000_91856000,chr14_91851000_91856000,chr19_156184800_156189800,chr5_91851000_91856000,chr10_156184800_156189800,chr11_156184800_156189800,chr6_91851000_91856000,chr5_156184800_156189800,chr14_156184800_156189800,chr4_121479800_121484800,chr20_156184800_156189800,chr23_156184800_156189800,chr24_91851000_91856000,chr2_121479800_121484800,chr13_121479800_121484800,chr13_91851000_91856000,chr19_91851000_91856000,chr7_121479800_121484800,chr24_121479800_121484800,chr18_156184800_156189800,chr9_91851000_91856000,chr17_121479800_121484800,chr18_121479800_121484800,chr3_91851000_91856000,chr12_91851000_91856000,chr21_121479800_121484800,chr16_156184800_156189800,chr8_91851000_91856000,chr15_156184800_156189800,chr18_91851000_91856000,chr11_91851000_91856000,chr1_121479800_121484800,chr20_121479800_121484800,chr11_121479800_121484800,chr22_121479800_121484800,chr1_91851000_91856000,chr4_156184800_156189800,chr9_121479800_121484800,chr6_156184800_156189800,chr1_156184800_156189800,chr2_156184800_156189800,chr3_156184800_156189800,chr23_91851000_91856000Xh3k4me2,h3k23ac,h3k27ac,h2bk120ac,h3k27me3,h3k9me3,h3k9ac,h2bk5acH1_Derived_Mesendoderm_Cultured_Cells,H1_Derived_Trophoblast_Cultured_Cells,H1_cell_line
score_____chr6_121479800_121484800,chr5_121479800_121484800,chr19_121479800_121484800,chr3_121479800_121484800,chr15_121479800_121484800,chr1_91851000_91856000,chr17_121479800_121484800,chr14_121479800_121484800,chr23_121479800_121484800,chr12_121479800_121484800,chr20_91851000_91856000,chr4_121479800_121484800,chr22_91851000_91856000,chr21_91851000_91856000,chr7_91851000_91856000,chr24_156184800_156189800,chr4_91851000_91856000,chr8_121479800_121484800,chr16_91851000_91856000,chr9_156184800_156189800,chr8_156184800_156189800,chr13_156184800_156189800,chr21_156184800_156189800,chr22_156184800_156189800,chr10_121479800_121484800,chr7_156184800_156189800,chr16_121479800_121484800,chr10_91851000_91856000,chr12_156184800_156189800,chr15_91851000_91856000,chr17_91851000_91856000,chr14_91851000_91856000,chr19_156184800_156189800,chr19_91851000_91856000,chr10_156184800_156189800,chr11_156184800_156189800,chr6_91851000_91856000,chr5_156184800_156189800,chr14_156184800_156189800,chr17_156184800_156189800,chr20_156184800_156189800,chr23_156184800_156189800,chr24_91851000_91856000,chr2_121479800_121484800,chr13_121479800_121484800,chr13_91851000_91856000,chr5_91851000_91856000,chr7_121479800_121484800,chr24_121479800_121484800,chr18_156184800_156189800,chr9_91851000_91856000,chr2_91851000_91856000,chr18_121479800_121484800,chr3_91851000_91856000,chr12_91851000_91856000,chr18_91851000_91856000,chr8_91851000_91856000,chr15_156184800_156189800,chr16_156184800_156189800,chr11_91851000_91856000,chr1_121479800_121484800,chr20_121479800_121484800,chr11_121479800_121484800,chr22_121479800_121484800,chr21_121479800_121484800,chr4_156184800_156189800,chr9_121479800_121484800,chr6_156184800_156189800,chr1_156184800_156189800,chr2_156184800_156189800,chr3_156184800_156189800,chr23_91851000_91856000Xh3k4me2,h3k27ac,h2bk5ac,h3k27me3,h3k4ac,h3k9ac,h3k18acH1_Derived_Mesendoderm_Cultured_Cells,H1_Derived_Trophoblast_Cultured_Cells,H1_cell_line
score_____chr6_121479800_121484800,chr5_121479800_121484800,chr11_121485000_142539000,chr6_121485000_142539000,chr21_121485000_142539000,chr19_121479800_121484800,chr3_121479800_121484800,chr15_121479800_121484800,chr7_121485000_142539000,chr1_91851000_91856000,chr13_121485000_142539000,chr8_121485000_142539000,chr17_121479800_121484800,chr14_121479800_121484800,chr23_121479800_121484800,chr12_121479800_121484800,chr20_91851000_91856000,chr4_121479800_121484800,chr22_91851000_91856000,chr21_91851000_91856000,chr7_91851000_91856000,chr24_156184800_156189800,chr4_91851000_91856000,chr8_121479800_121484800,chr16_91851000_91856000,chr9_156184800_156189800,chr8_156184800_156189800,chr14_121485000_142539000,chr13_156184800_156189800,chr21_156184800_156189800,chr22_156184800_156189800,chr9_121485000_142539000,chr24_121485000_142539000,chr10_121479800_121484800,chr7_156184800_156189800,chr12_121485000_142539000,chr22_121485000_142539000,chr16_121479800_121484800,chr10_91851000_91856000,chr12_156184800_156189800,chr15_91851000_91856000,chr17_91851000_91856000,chr14_91851000_91856000,chr19_156184800_156189800,chr19_91851000_91856000,chr10_156184800_156189800,chr11_156184800_156189800,chr2_121485000_142539000,chr6_91851000_91856000,chr5_156184800_156189800,chr14_156184800_156189800,chr17_156184800_156189800,chr20_156184800_156189800,chr23_156184800_156189800,chr24_91851000_91856000,chr2_121479800_121484800,chr3_121485000_142539000,chr13_121479800_121484800,chr13_91851000_91856000,chr5_91851000_91856000,chr7_121479800_121484800,chr24_121479800_121484800,chr5_121485000_142539000,chr18_156184800_156189800,chr17_121485000_142539000,chr10_121485000_142539000,chr9_91851000_91856000,chr2_91851000_91856000,chr18_121479800_121484800,chr3_91851000_91856000,chr12_91851000_91856000,chr1_121485000_142539000,chr4_121485000_142539000,chr23_121485000_142539000,chr18_91851000_91856000,chr8_91851000_91856000,chr20_121485000_142539000,chr15_156184800_156189800,chr16_156184800_156189800,chr11_91851000_91856000,chr1_121479800_121484800,chr20_121479800_121484800,chr15_121485000_142539000,chr11_121479800_121484800,chr22_121479800_121484800,chr18_121485000_142539000,chr21_121479800_121484800,chr4_156184800_156189800,chr9_121479800_121484800,chr16_121485000_142539000,chr6_156184800_156189800,chr1_156184800_156189800,chr2_156184800_156189800,chr3_156184800_156189800,chr23_91851000_91856000,chr19_121485000_142539000Xh3k4me2,h3k23ac,h3k27ac,h3k27me3,h3k79me1,h3k4ac,h3k9ac,h3k18acH1_Derived_Mesendoderm_Cultured_Cells,H1_Derived_Trophoblast_Cultured_Cells,H1_cell_line
score_____chr6_121479800_121484800,chr5_121479800_121484800,chr19_121479800_121484800,chr3_121479800_121484800,chr15_121479800_121484800,chr1_91851000_91856000,chr17_121479800_121484800,chr14_121479800_121484800,chr23_121479800_121484800,chr12_121479800_121484800,chr20_91851000_91856000,chr4_121479800_121484800,chr22_91851000_91856000,chr21_91851000_91856000,chr7_91851000_91856000,chr24_156184800_156189800,chr4_91851000_91856000,chr8_121479800_121484800,chr16_91851000_91856000,chr9_156184800_156189800,chr8_156184800_156189800,chr13_156184800_156189800,chr21_156184800_156189800,chr22_156184800_156189800,chr10_121479800_121484800,chr7_156184800_156189800,chr16_121479800_121484800,chr10_91851000_91856000,chr12_156184800_156189800,chr15_91851000_91856000,chr17_91851000_91856000,chr14_91851000_91856000,chr19_156184800_156189800,chr19_91851000_91856000,chr10_156184800_156189800,chr11_156184800_156189800,chr6_91851000_91856000,chr5_156184800_156189800,chr14_156184800_156189800,chr17_156184800_156189800,chr20_156184800_156189800,chr23_156184800_156189800,chr24_91851000_91856000,chr2_121479800_121484800,chr13_121479800_121484800,chr13_91851000_91856000,chr5_91851000_91856000,chr7_121479800_121484800,chr24_121479800_121484800,chr18_156184800_156189800,chr9_91851000_91856000,chr2_91851000_91856000,chr18_121479800_121484800,chr3_91851000_91856000,chr12_91851000_91856000,chr18_91851000_91856000,chr8_91851000_91856000,chr15_156184800_156189800,chr16_156184800_156189800,chr11_91851000_91856000,chr1_121479800_121484800,chr20_121479800_121484800,chr11_121479800_121484800,chr22_121479800_121484800,chr21_121479800_121484800,chr4_156184800_156189800,chr9_121479800_121484800,chr6_156184800_156189800,chr1_156184800_156189800,chr2_156184800_156189800,chr3_156184800_156189800,chr23_91851000_91856000Xh3k4me2,h3k23ac,h3k27ac,h2bk5ac,h3k27me3,h3k4ac,h3k9ac,h3k18acH1_Derived_Mesendoderm_Cultured_Cells,H1_Derived_Trophoblast_Cultured_Cells,H1_cell_line
score_____chr6_121479800_121484800,chr5_121479800_121484800,chr19_121479800_121484800,chr3_121479800_121484800,chr15_121479800_121484800,chr1_91851000_91856000,chr17_121479800_121484800,chr14_121479800_121484800,chr23_121479800_121484800,chr12_121479800_121484800,chr20_91851000_91856000,chr4_121479800_121484800,chr22_91851000_91856000,chr21_91851000_91856000,chr7_91851000_91856000,chr24_156184800_156189800,chr4_91851000_91856000,chr8_121479800_121484800,chr16_91851000_91856000,chr9_156184800_156189800,chr8_156184800_156189800,chr13_156184800_156189800,chr21_156184800_156189800,chr22_156184800_156189800,chr10_121479800_121484800,chr7_156184800_156189800,chr16_121479800_121484800,chr10_91851000_91856000,chr12_156184800_156189800,chr15_91851000_91856000,chr17_91851000_91856000,chr14_91851000_91856000,chr19_156184800_156189800,chr19_91851000_91856000,chr10_156184800_156189800,chr11_156184800_156189800,chr6_91851000_91856000,chr5_156184800_156189800,chr14_156184800_156189800,chr17_156184800_156189800,chr20_156184800_156189800,chr23_156184800_156189800,chr24_91851000_91856000,chr2_121479800_121484800,chr13_121479800_121484800,chr13_91851000_91856000,chr5_91851000_91856000,chr7_121479800_121484800,chr24_121479800_121484800,chr18_156184800_156189800,chr9_91851000_91856000,chr2_91851000_91856000,chr18_121479800_121484800,chr3_91851000_91856000,chr12_91851000_91856000,chr18_91851000_91856000,chr8_91851000_91856000,chr15_156184800_156189800,chr16_156184800_156189800,chr11_91851000_91856000,chr1_121479800_121484800,chr20_121479800_121484800,chr11_121479800_121484800,chr22_121479800_121484800,chr21_121479800_121484800,chr4_156184800_156189800,chr9_121479800_121484800,chr6_156184800_156189800,chr1_156184800_156189800,chr2_156184800_156189800,chr3_156184800_156189800,chr23_91851000_91856000Xh3k4me2,h3k27ac,h2bk120ac,h3k27me3,h3k4ac,h3k9ac,h2bk5acH1_Derived_Mesendoderm_Cultured_Cells,H1_Derived_Trophoblast_Cultured_Cells,H1_cell_line
score_____chr6_121479800_121484800,chr5_121479800_121484800,chr11_121485000_142539000,chr6_121485000_142539000,chr21_121485000_142539000,chr19_121479800_121484800,chr3_121479800_121484800,chr15_121479800_121484800,chr7_121485000_142539000,chr1_91851000_91856000,chr13_121485000_142539000,chr8_121485000_142539000,chr17_121479800_121484800,chr14_121479800_121484800,chr23_121479800_121484800,chr12_121479800_121484800,chr20_91851000_91856000,chr4_121479800_121484800,chr22_91851000_91856000,chr21_91851000_91856000,chr7_91851000_91856000,chr24_156184800_156189800,chr4_91851000_91856000,chr8_121479800_121484800,chr16_91851000_91856000,chr9_156184800_156189800,chr8_156184800_156189800,chr14_121485000_142539000,chr13_156184800_156189800,chr21_156184800_156189800,chr22_156184800_156189800,chr9_121485000_142539000,chr24_121485000_142539000,chr10_121479800_121484800,chr7_156184800_156189800,chr12_121485000_142539000,chr22_121485000_142539000,chr16_121479800_121484800,chr10_91851000_91856000,chr12_156184800_156189800,chr15_91851000_91856000,chr17_91851000_91856000,chr14_91851000_91856000,chr19_156184800_156189800,chr19_91851000_91856000,chr10_156184800_156189800,chr11_156184800_156189800,chr2_121485000_142539000,chr6_91851000_91856000,chr5_156184800_156189800,chr14_156184800_156189800,chr17_156184800_156189800,chr20_156184800_156189800,chr23_156184800_156189800,chr24_91851000_91856000,chr2_121479800_121484800,chr3_121485000_142539000,chr13_121479800_121484800,chr13_91851000_91856000,chr5_91851000_91856000,chr7_121479800_121484800,chr24_121479800_121484800,chr5_121485000_142539000,chr18_156184800_156189800,chr17_121485000_142539000,chr10_121485000_142539000,chr9_91851000_91856000,chr2_91851000_91856000,chr18_121479800_121484800,chr3_91851000_91856000,chr12_91851000_91856000,chr1_121485000_142539000,chr4_121485000_142539000,chr23_121485000_142539000,chr18_91851000_91856000,chr8_91851000_91856000,chr20_121485000_142539000,chr15_156184800_156189800,chr16_156184800_156189800,chr11_91851000_91856000,chr1_121479800_121484800,chr20_121479800_121484800,chr15_121485000_142539000,chr11_121479800_121484800,chr22_121479800_121484800,chr18_121485000_142539000,chr21_121479800_121484800,chr4_156184800_156189800,chr9_121479800_121484800,chr16_121485000_142539000,chr6_156184800_156189800,chr1_156184800_156189800,chr2_156184800_156189800,chr3_156184800_156189800,chr23_91851000_91856000,chr19_121485000_142539000Xh3k4me2,h3k23ac,h3k27ac,h2bk120ac,h3k27me3,h3k79me1,h3k4ac,h3k9acH1_Derived_Mesendoderm_Cultured_Cells,H1_Derived_Trophoblast_Cultured_Cells,H1_cell_line
score_____chr6_121479800_121484800,chr5_121479800_121484800,chr19_121479800_121484800,chr3_121479800_121484800,chr15_121479800_121484800,chr1_91851000_91856000,chr17_121479800_121484800,chr14_121479800_121484800,chr23_121479800_121484800,chr12_121479800_121484800,chr20_91851000_91856000,chr4_121479800_121484800,chr22_91851000_91856000,chr21_91851000_91856000,chr7_91851000_91856000,chr24_156184800_156189800,chr4_91851000_91856000,chr8_121479800_121484800,chr16_91851000_91856000,chr9_156184800_156189800,chr8_156184800_156189800,chr13_156184800_156189800,chr21_156184800_156189800,chr22_156184800_156189800,chr10_121479800_121484800,chr7_156184800_156189800,chr16_121479800_121484800,chr10_91851000_91856000,chr12_156184800_156189800,chr15_91851000_91856000,chr17_91851000_91856000,chr14_91851000_91856000,chr19_156184800_156189800,chr19_91851000_91856000,chr10_156184800_156189800,chr11_156184800_156189800,chr6_91851000_91856000,chr5_156184800_156189800,chr14_156184800_156189800,chr17_156184800_156189800,chr20_156184800_156189800,chr23_156184800_156189800,chr24_91851000_91856000,chr2_121479800_121484800,chr13_121479800_121484800,chr13_91851000_91856000,chr5_91851000_91856000,chr7_121479800_121484800,chr24_121479800_121484800,chr18_156184800_156189800,chr9_91851000_91856000,chr2_91851000_91856000,chr18_121479800_121484800,chr3_91851000_91856000,chr12_91851000_91856000,chr18_91851000_91856000,chr8_91851000_91856000,chr15_156184800_156189800,chr16_156184800_156189800,chr11_91851000_91856000,chr1_121479800_121484800,chr20_121479800_121484800,chr11_121479800_121484800,chr22_121479800_121484800,chr21_121479800_121484800,chr4_156184800_156189800,chr9_121479800_121484800,chr6_156184800_156189800,chr1_156184800_156189800,chr2_156184800_156189800,chr3_156184800_156189800,chr23_91851000_91856000Xh3k4me2,h3k23ac,h3k27ac,h2bk120ac,h3k27me3,h3k4ac,h3k9ac,h2bk5acH1_Derived_Mesendoderm_Cultured_Cells,H1_Derived_Trophoblast_Cultured_Cells,H1_cell_line
score_____chr6_121479800_121484800,chr5_121479800_121484800,chr19_121479800_121484800,chr3_121479800_121484800,chr15_121479800_121484800,chr2_91851000_91856000,chr14_121479800_121484800,chr23_121479800_121484800,chr12_121479800_121484800,chr20_91851000_91856000,chr17_156184800_156189800,chr22_91851000_91856000,chr21_91851000_91856000,chr24_156184800_156189800,chr4_91851000_91856000,chr8_121479800_121484800,chr16_91851000_91856000,chr9_156184800_156189800,chr8_156184800_156189800,chr13_156184800_156189800,chr21_156184800_156189800,chr7_91851000_91856000,chr10_121479800_121484800,chr7_156184800_156189800,chr16_121479800_121484800,chr10_91851000_91856000,chr9_121479800_121484800,chr15_91851000_91856000,chr17_91851000_91856000,chr14_91851000_91856000,chr19_156184800_156189800,chr22_156184800_156189800,chr5_91851000_91856000,chr10_156184800_156189800,chr11_156184800_156189800,chr6_91851000_91856000,chr5_156184800_156189800,chr14_156184800_156189800,chr4_121479800_121484800,chr20_156184800_156189800,chr23_156184800_156189800,chr24_91851000_91856000,chr2_121479800_121484800,chr13_121479800_121484800,chr13_91851000_91856000,chr19_91851000_91856000,chr7_121479800_121484800,chr24_121479800_121484800,chr18_156184800_156189800,chr9_91851000_91856000,chr17_121479800_121484800,chr18_121479800_121484800,chr3_91851000_91856000,chr12_91851000_91856000,chr21_121479800_121484800,chr18_91851000_91856000,chr8_91851000_91856000,chr15_156184800_156189800,chr16_156184800_156189800,chr11_91851000_91856000,chr1_121479800_121484800,chr20_121479800_121484800,chr11_121479800_121484800,chr22_121479800_121484800,chr1_91851000_91856000,chr4_156184800_156189800,chr12_156184800_156189800,chr6_156184800_156189800,chr1_156184800_156189800,chr2_156184800_156189800,chr3_156184800_156189800,chr23_91851000_91856000Xh3k4me2,h3k27ac,h3k27me3,h3k9me3,h3k4ac,h3k9ac,h3k18acH1_Derived_Mesendoderm_Cultured_Cells,H1_Derived_Trophoblast_Cultured_Cells,H1_cell_line
score_____chr6_121479800_121484800,chr5_121479800_121484800,chr19_121479800_121484800,chr3_121479800_121484800,chr15_121479800_121484800,chr2_91851000_91856000,chr14_121479800_121484800,chr23_121479800_121484800,chr12_121479800_121484800,chr20_91851000_91856000,chr17_156184800_156189800,chr22_91851000_91856000,chr21_91851000_91856000,chr24_156184800_156189800,chr4_91851000_91856000,chr8_121479800_121484800,chr16_91851000_91856000,chr9_156184800_156189800,chr8_156184800_156189800,chr13_156184800_156189800,chr21_156184800_156189800,chr7_91851000_91856000,chr10_121479800_121484800,chr7_156184800_156189800,chr16_121479800_121484800,chr10_91851000_91856000,chr9_121479800_121484800,chr15_91851000_91856000,chr17_91851000_91856000,chr14_91851000_91856000,chr19_156184800_156189800,chr22_156184800_156189800,chr5_91851000_91856000,chr10_156184800_156189800,chr11_156184800_156189800,chr6_91851000_91856000,chr5_156184800_156189800,chr14_156184800_156189800,chr4_121479800_121484800,chr20_156184800_156189800,chr23_156184800_156189800,chr24_91851000_91856000,chr2_121479800_121484800,chr13_121479800_121484800,chr13_91851000_91856000,chr19_91851000_91856000,chr7_121479800_121484800,chr24_121479800_121484800,chr18_156184800_156189800,chr9_91851000_91856000,chr17_121479800_121484800,chr18_121479800_121484800,chr3_91851000_91856000,chr12_91851000_91856000,chr21_121479800_121484800,chr18_91851000_91856000,chr8_91851000_91856000,chr15_156184800_156189800,chr16_156184800_156189800,chr11_91851000_91856000,chr1_121479800_121484800,chr20_121479800_121484800,chr11_121479800_121484800,chr22_121479800_121484800,chr1_91851000_91856000,chr4_156184800_156189800,chr12_156184800_156189800,chr6_156184800_156189800,chr1_156184800_156189800,chr2_156184800_156189800,chr3_156184800_156189800,chr23_91851000_91856000Xh3k4me2,h3k27ac,h3k27me3,h3k9me3,h3k79me1,h3k9ac,h3k18acH1_Derived_Mesendoderm_Cultured_Cells,H1_Derived_Trophoblast_Cultured_Cells,H1_cell_line
score_____chr6_121479800_121484800,chr5_121479800_121484800,chr19_121479800_121484800,chr3_121479800_121484800,chr15_121479800_121484800,chr2_91851000_91856000,chr14_121479800_121484800,chr23_121479800_121484800,chr12_121479800_121484800,chr20_91851000_91856000,chr17_156184800_156189800,chr22_91851000_91856000,chr21_91851000_91856000,chr24_156184800_156189800,chr4_91851000_91856000,chr8_121479800_121484800,chr16_91851000_91856000,chr9_156184800_156189800,chr8_156184800_156189800,chr13_156184800_156189800,chr21_156184800_156189800,chr7_91851000_91856000,chr10_121479800_121484800,chr7_156184800_156189800,chr16_121479800_121484800,chr10_91851000_91856000,chr9_121479800_121484800,chr15_91851000_91856000,chr17_91851000_91856000,chr14_91851000_91856000,chr19_156184800_156189800,chr22_156184800_156189800,chr5_91851000_91856000,chr10_156184800_156189800,chr11_156184800_156189800,chr6_91851000_91856000,chr5_156184800_156189800,chr14_156184800_156189800,chr4_121479800_121484800,chr20_156184800_156189800,chr23_156184800_156189800,chr24_91851000_91856000,chr2_121479800_121484800,chr13_121479800_121484800,chr13_91851000_91856000,chr19_91851000_91856000,chr7_121479800_121484800,chr24_121479800_121484800,chr18_156184800_156189800,chr9_91851000_91856000,chr17_121479800_121484800,chr18_121479800_121484800,chr3_91851000_91856000,chr12_91851000_91856000,chr21_121479800_121484800,chr18_91851000_91856000,chr8_91851000_91856000,chr15_156184800_156189800,chr16_156184800_156189800,chr11_91851000_91856000,chr1_121479800_121484800,chr20_121479800_121484800,chr11_121479800_121484800,chr22_121479800_121484800,chr1_91851000_91856000,chr4_156184800_156189800,chr12_156184800_156189800,chr6_156184800_156189800,chr1_156184800_156189800,chr2_156184800_156189800,chr3_156184800_156189800,chr23_91851000_91856000Xh3k4me2,h3k23ac,h3k27ac,h3k27me3,h3k9me3,h3k9ac,h3k18acH1_Derived_Mesendoderm_Cultured_Cells,H1_Derived_Trophoblast_Cultured_Cells,H1_cell_line
score_____chr6_121479800_121484800,chr5_121479800_121484800,chr19_121479800_121484800,chr3_121479800_121484800,chr15_121479800_121484800,chr2_91851000_91856000,chr14_121479800_121484800,chr23_121479800_121484800,chr12_121479800_121484800,chr20_91851000_91856000,chr17_156184800_156189800,chr22_91851000_91856000,chr21_91851000_91856000,chr24_156184800_156189800,chr4_91851000_91856000,chr8_121479800_121484800,chr16_91851000_91856000,chr9_156184800_156189800,chr8_156184800_156189800,chr13_156184800_156189800,chr21_156184800_156189800,chr7_91851000_91856000,chr10_121479800_121484800,chr7_156184800_156189800,chr16_121479800_121484800,chr10_91851000_91856000,chr9_121479800_121484800,chr15_91851000_91856000,chr17_91851000_91856000,chr14_91851000_91856000,chr19_156184800_156189800,chr22_156184800_156189800,chr5_91851000_91856000,chr10_156184800_156189800,chr11_156184800_156189800,chr6_91851000_91856000,chr5_156184800_156189800,chr14_156184800_156189800,chr4_121479800_121484800,chr20_156184800_156189800,chr23_156184800_156189800,chr24_91851000_91856000,chr2_121479800_121484800,chr13_121479800_121484800,chr13_91851000_91856000,chr19_91851000_91856000,chr7_121479800_121484800,chr24_121479800_121484800,chr18_156184800_156189800,chr9_91851000_91856000,chr17_121479800_121484800,chr18_121479800_121484800,chr3_91851000_91856000,chr12_91851000_91856000,chr21_121479800_121484800,chr18_91851000_91856000,chr8_91851000_91856000,chr15_156184800_156189800,chr16_156184800_156189800,chr11_91851000_91856000,chr1_121479800_121484800,chr20_121479800_121484800,chr11_121479800_121484800,chr22_121479800_121484800,chr1_91851000_91856000,chr4_156184800_156189800,chr12_156184800_156189800,chr6_156184800_156189800,chr1_156184800_156189800,chr2_156184800_156189800,chr3_156184800_156189800,chr23_91851000_91856000Xh3k4me2,h3k27ac,h2bk5ac,h3k27me3,h3k9me3,h3k9ac,h3k18acH1_Derived_Mesendoderm_Cultured_Cells,H1_Derived_Trophoblast_Cultured_Cells,H1_cell_line
score_____chr6_121479800_121484800,chr5_121479800_121484800,chr19_121479800_121484800,chr3_121479800_121484800,chr15_121479800_121484800,chr2_91851000_91856000,chr14_121479800_121484800,chr23_121479800_121484800,chr12_121479800_121484800,chr20_91851000_91856000,chr17_156184800_156189800,chr22_91851000_91856000,chr21_91851000_91856000,chr24_156184800_156189800,chr4_91851000_91856000,chr8_121479800_121484800,chr16_91851000_91856000,chr9_156184800_156189800,chr8_156184800_156189800,chr13_156184800_156189800,chr21_156184800_156189800,chr7_91851000_91856000,chr10_121479800_121484800,chr7_156184800_156189800,chr16_121479800_121484800,chr10_91851000_91856000,chr9_121479800_121484800,chr15_91851000_91856000,chr17_91851000_91856000,chr14_91851000_91856000,chr19_156184800_156189800,chr22_156184800_156189800,chr5_91851000_91856000,chr10_156184800_156189800,chr11_156184800_156189800,chr6_91851000_91856000,chr5_156184800_156189800,chr14_156184800_156189800,chr4_121479800_121484800,chr20_156184800_156189800,chr23_156184800_156189800,chr24_91851000_91856000,chr2_121479800_121484800,chr13_121479800_121484800,chr13_91851000_91856000,chr19_91851000_91856000,chr7_121479800_121484800,chr24_121479800_121484800,chr18_156184800_156189800,chr9_91851000_91856000,chr17_121479800_121484800,chr18_121479800_121484800,chr3_91851000_91856000,chr12_91851000_91856000,chr21_121479800_121484800,chr18_91851000_91856000,chr8_91851000_91856000,chr15_156184800_156189800,chr16_156184800_156189800,chr11_91851000_91856000,chr1_121479800_121484800,chr20_121479800_121484800,chr11_121479800_121484800,chr22_121479800_121484800,chr1_91851000_91856000,chr4_156184800_156189800,chr12_156184800_156189800,chr6_156184800_156189800,chr1_156184800_156189800,chr2_156184800_156189800,chr3_156184800_156189800,chr23_91851000_91856000Xh3k4me2,h3k27ac,h3k27me3,h3k9me3,h3k79me1,h3k4ac,h3k9ac,h3k18acH1_Derived_Mesendoderm_Cultured_Cells,H1_Derived_Trophoblast_Cultured_Cells,H1_cell_line
score_____chr6_121479800_121484800,chr5_121479800_121484800,chr19_121479800_121484800,chr3_121479800_121484800,chr15_121479800_121484800,chr2_91851000_91856000,chr14_121479800_121484800,chr23_121479800_121484800,chr12_121479800_121484800,chr20_91851000_91856000,chr17_156184800_156189800,chr22_91851000_91856000,chr21_91851000_91856000,chr24_156184800_156189800,chr4_91851000_91856000,chr8_121479800_121484800,chr16_91851000_91856000,chr9_156184800_156189800,chr8_156184800_156189800,chr13_156184800_156189800,chr21_156184800_156189800,chr7_91851000_91856000,chr10_121479800_121484800,chr7_156184800_156189800,chr16_121479800_121484800,chr10_91851000_91856000,chr9_121479800_121484800,chr15_91851000_91856000,chr17_91851000_91856000,chr14_91851000_91856000,chr19_156184800_156189800,chr22_156184800_156189800,chr5_91851000_91856000,chr10_156184800_156189800,chr11_156184800_156189800,chr6_91851000_91856000,chr5_156184800_156189800,chr14_156184800_156189800,chr4_121479800_121484800,chr20_156184800_156189800,chr23_156184800_156189800,chr24_91851000_91856000,chr2_121479800_121484800,chr13_121479800_121484800,chr13_91851000_91856000,chr19_91851000_91856000,chr7_121479800_121484800,chr24_121479800_121484800,chr18_156184800_156189800,chr9_91851000_91856000,chr17_121479800_121484800,chr18_121479800_121484800,chr3_91851000_91856000,chr12_91851000_91856000,chr21_121479800_121484800,chr18_91851000_91856000,chr8_91851000_91856000,chr15_156184800_156189800,chr16_156184800_156189800,chr11_91851000_91856000,chr1_121479800_121484800,chr20_121479800_121484800,chr11_121479800_121484800,chr22_121479800_121484800,chr1_91851000_91856000,chr4_156184800_156189800,chr12_156184800_156189800,chr6_156184800_156189800,chr1_156184800_156189800,chr2_156184800_156189800,chr3_156184800_156189800,chr23_91851000_91856000Xh3k4me2,h3k23ac,h3k27ac,h3k27me3,h3k9me3,h3k4ac,h3k9ac,h3k18acH1_Derived_Mesendoderm_Cultured_Cells,H1_Derived_Trophoblast_Cultured_Cells,H1_cell_line
score_____chr6_121479800_121484800,chr5_121479800_121484800,chr19_121479800_121484800,chr3_121479800_121484800,chr15_121479800_121484800,chr2_91851000_91856000,chr14_121479800_121484800,chr23_121479800_121484800,chr12_121479800_121484800,chr20_91851000_91856000,chr17_156184800_156189800,chr22_91851000_91856000,chr21_91851000_91856000,chr24_156184800_156189800,chr4_91851000_91856000,chr8_121479800_121484800,chr16_91851000_91856000,chr9_156184800_156189800,chr8_156184800_156189800,chr13_156184800_156189800,chr21_156184800_156189800,chr7_91851000_91856000,chr10_121479800_121484800,chr7_156184800_156189800,chr16_121479800_121484800,chr10_91851000_91856000,chr9_121479800_121484800,chr15_91851000_91856000,chr17_91851000_91856000,chr14_91851000_91856000,chr19_156184800_156189800,chr22_156184800_156189800,chr5_91851000_91856000,chr10_156184800_156189800,chr11_156184800_156189800,chr6_91851000_91856000,chr5_156184800_156189800,chr14_156184800_156189800,chr4_121479800_121484800,chr20_156184800_156189800,chr23_156184800_156189800,chr24_91851000_91856000,chr2_121479800_121484800,chr13_121479800_121484800,chr13_91851000_91856000,chr19_91851000_91856000,chr7_121479800_121484800,chr24_121479800_121484800,chr18_156184800_156189800,chr9_91851000_91856000,chr17_121479800_121484800,chr18_121479800_121484800,chr3_91851000_91856000,chr12_91851000_91856000,chr21_121479800_121484800,chr18_91851000_91856000,chr8_91851000_91856000,chr15_156184800_156189800,chr16_156184800_156189800,chr11_91851000_91856000,chr1_121479800_121484800,chr20_121479800_121484800,chr11_121479800_121484800,chr22_121479800_121484800,chr1_91851000_91856000,chr4_156184800_156189800,chr12_156184800_156189800,chr6_156184800_156189800,chr1_156184800_156189800,chr2_156184800_156189800,chr3_156184800_156189800,chr23_91851000_91856000Xh3k4me2,h3k27ac,h2bk5ac,h3k27me3,h3k9me3,h3k4ac,h3k9ac,h3k18acH1_Derived_Mesendoderm_Cultured_Cells,H1_Derived_Trophoblast_Cultured_Cells,H1_cell_line
score_____chr6_121479800_121484800,chr5_121479800_121484800,chr19_121479800_121484800,chr3_121479800_121484800,chr15_121479800_121484800,chr2_91851000_91856000,chr14_121479800_121484800,chr23_121479800_121484800,chr12_121479800_121484800,chr20_91851000_91856000,chr17_156184800_156189800,chr22_91851000_91856000,chr21_91851000_91856000,chr24_156184800_156189800,chr4_91851000_91856000,chr8_121479800_121484800,chr16_91851000_91856000,chr9_156184800_156189800,chr8_156184800_156189800,chr13_156184800_156189800,chr21_156184800_156189800,chr7_91851000_91856000,chr10_121479800_121484800,chr7_156184800_156189800,chr16_121479800_121484800,chr10_91851000_91856000,chr9_121479800_121484800,chr15_91851000_91856000,chr17_91851000_91856000,chr14_91851000_91856000,chr19_156184800_156189800,chr22_156184800_156189800,chr5_91851000_91856000,chr10_156184800_156189800,chr11_156184800_156189800,chr6_91851000_91856000,chr5_156184800_156189800,chr14_156184800_156189800,chr4_121479800_121484800,chr20_156184800_156189800,chr23_156184800_156189800,chr24_91851000_91856000,chr2_121479800_121484800,chr13_121479800_121484800,chr13_91851000_91856000,chr19_91851000_91856000,chr7_121479800_121484800,chr24_121479800_121484800,chr18_156184800_156189800,chr9_91851000_91856000,chr17_121479800_121484800,chr18_121479800_121484800,chr3_91851000_91856000,chr12_91851000_91856000,chr21_121479800_121484800,chr18_91851000_91856000,chr8_91851000_91856000,chr15_156184800_156189800,chr16_156184800_156189800,chr11_91851000_91856000,chr1_121479800_121484800,chr20_121479800_121484800,chr11_121479800_121484800,chr22_121479800_121484800,chr1_91851000_91856000,chr4_156184800_156189800,chr12_156184800_156189800,chr6_156184800_156189800,chr1_156184800_156189800,chr2_156184800_156189800,chr3_156184800_156189800,chr23_91851000_91856000Xh3k4me2,h3k23ac,h3k27ac,h3k27me3,h3k9me3,h3k79me1,h3k9ac,h3k18acH1_Derived_Mesendoderm_Cultured_Cells,H1_Derived_Trophoblast_Cultured_Cells,H1_cell_line
score_____chr6_121479800_121484800,chr5_121479800_121484800,chr19_121479800_121484800,chr3_121479800_121484800,chr15_121479800_121484800,chr2_91851000_91856000,chr14_121479800_121484800,chr23_121479800_121484800,chr12_121479800_121484800,chr20_91851000_91856000,chr17_156184800_156189800,chr22_91851000_91856000,chr21_91851000_91856000,chr24_156184800_156189800,chr4_91851000_91856000,chr8_121479800_121484800,chr16_91851000_91856000,chr9_156184800_156189800,chr8_156184800_156189800,chr13_156184800_156189800,chr21_156184800_156189800,chr7_91851000_91856000,chr10_121479800_121484800,chr7_156184800_156189800,chr16_121479800_121484800,chr10_91851000_91856000,chr9_121479800_121484800,chr15_91851000_91856000,chr17_91851000_91856000,chr14_91851000_91856000,chr19_156184800_156189800,chr22_156184800_156189800,chr5_91851000_91856000,chr10_156184800_156189800,chr11_156184800_156189800,chr6_91851000_91856000,chr5_156184800_156189800,chr14_156184800_156189800,chr4_121479800_121484800,chr20_156184800_156189800,chr23_156184800_156189800,chr24_91851000_91856000,chr2_121479800_121484800,chr13_121479800_121484800,chr13_91851000_91856000,chr19_91851000_91856000,chr7_121479800_121484800,chr24_121479800_121484800,chr18_156184800_156189800,chr9_91851000_91856000,chr17_121479800_121484800,chr18_121479800_121484800,chr3_91851000_91856000,chr12_91851000_91856000,chr21_121479800_121484800,chr18_91851000_91856000,chr8_91851000_91856000,chr15_156184800_156189800,chr16_156184800_156189800,chr11_91851000_91856000,chr1_121479800_121484800,chr20_121479800_121484800,chr11_121479800_121484800,chr22_121479800_121484800,chr1_91851000_91856000,chr4_156184800_156189800,chr12_156184800_156189800,chr6_156184800_156189800,chr1_156184800_156189800,chr2_156184800_156189800,chr3_156184800_156189800,chr23_91851000_91856000Xh3k4me2,h3k27ac,h2bk5ac,h3k27me3,h3k9me3,h3k79me1,h3k9ac,h3k18acH1_Derived_Mesendoderm_Cultured_Cells,H1_Derived_Trophoblast_Cultured_Cells,H1_cell_line
score_____chr6_121479800_121484800,chr5_121479800_121484800,chr19_121479800_121484800,chr3_121479800_121484800,chr15_121479800_121484800,chr2_91851000_91856000,chr14_121479800_121484800,chr23_121479800_121484800,chr12_121479800_121484800,chr20_91851000_91856000,chr17_156184800_156189800,chr22_91851000_91856000,chr21_91851000_91856000,chr24_156184800_156189800,chr4_91851000_91856000,chr8_121479800_121484800,chr16_91851000_91856000,chr9_156184800_156189800,chr8_156184800_156189800,chr13_156184800_156189800,chr21_156184800_156189800,chr7_91851000_91856000,chr10_121479800_121484800,chr7_156184800_156189800,chr16_121479800_121484800,chr10_91851000_91856000,chr9_121479800_121484800,chr15_91851000_91856000,chr17_91851000_91856000,chr14_91851000_91856000,chr19_156184800_156189800,chr22_156184800_156189800,chr5_91851000_91856000,chr10_156184800_156189800,chr11_156184800_156189800,chr6_91851000_91856000,chr5_156184800_156189800,chr14_156184800_156189800,chr4_121479800_121484800,chr20_156184800_156189800,chr23_156184800_156189800,chr24_91851000_91856000,chr2_121479800_121484800,chr13_121479800_121484800,chr13_91851000_91856000,chr19_91851000_91856000,chr7_121479800_121484800,chr24_121479800_121484800,chr18_156184800_156189800,chr9_91851000_91856000,chr17_121479800_121484800,chr18_121479800_121484800,chr3_91851000_91856000,chr12_91851000_91856000,chr21_121479800_121484800,chr18_91851000_91856000,chr8_91851000_91856000,chr15_156184800_156189800,chr16_156184800_156189800,chr11_91851000_91856000,chr1_121479800_121484800,chr20_121479800_121484800,chr11_121479800_121484800,chr22_121479800_121484800,chr1_91851000_91856000,chr4_156184800_156189800,chr12_156184800_156189800,chr6_156184800_156189800,chr1_156184800_156189800,chr2_156184800_156189800,chr3_156184800_156189800,chr23_91851000_91856000Xh3k4me2,h3k23ac,h3k27ac,h2bk5ac,h3k27me3,h3k9me3,h3k9ac,h3k18acH1_Derived_Mesendoderm_Cultured_Cells,H1_Derived_Trophoblast_Cultured_Cells,H1_cell_line
score_____chr6_121479800_121484800,chr5_121479800_121484800,chr19_121479800_121484800,chr3_121479800_121484800,chr15_121479800_121484800,chr2_91851000_91856000,chr14_121479800_121484800,chr23_121479800_121484800,chr12_121479800_121484800,chr20_91851000_91856000,chr17_156184800_156189800,chr22_91851000_91856000,chr21_91851000_91856000,chr24_156184800_156189800,chr4_91851000_91856000,chr8_121479800_121484800,chr16_91851000_91856000,chr9_156184800_156189800,chr8_156184800_156189800,chr13_156184800_156189800,chr21_156184800_156189800,chr7_91851000_91856000,chr10_121479800_121484800,chr7_156184800_156189800,chr16_121479800_121484800,chr10_91851000_91856000,chr9_121479800_121484800,chr15_91851000_91856000,chr17_91851000_91856000,chr14_91851000_91856000,chr19_156184800_156189800,chr22_156184800_156189800,chr5_91851000_91856000,chr10_156184800_156189800,chr11_156184800_156189800,chr6_91851000_91856000,chr5_156184800_156189800,chr14_156184800_156189800,chr4_121479800_121484800,chr20_156184800_156189800,chr23_156184800_156189800,chr24_91851000_91856000,chr2_121479800_121484800,chr13_121479800_121484800,chr13_91851000_91856000,chr19_91851000_91856000,chr7_121479800_121484800,chr24_121479800_121484800,chr18_156184800_156189800,chr9_91851000_91856000,chr17_121479800_121484800,chr18_121479800_121484800,chr3_91851000_91856000,chr12_91851000_91856000,chr21_121479800_121484800,chr18_91851000_91856000,chr8_91851000_91856000,chr15_156184800_156189800,chr16_156184800_156189800,chr11_91851000_91856000,chr1_121479800_121484800,chr20_121479800_121484800,chr11_121479800_121484800,chr22_121479800_121484800,chr1_91851000_91856000,chr4_156184800_156189800,chr12_156184800_156189800,chr6_156184800_156189800,chr1_156184800_156189800,chr2_156184800_156189800,chr3_156184800_156189800,chr23_91851000_91856000Xh3k4me2,h3k27ac,h2bk120ac,h3k27me3,h3k9me3,h3k4ac,h3k9acH1_Derived_Mesendoderm_Cultured_Cells,H1_Derived_Trophoblast_Cultured_Cells,H1_cell_line
score_____chr6_121479800_121484800,chr5_121479800_121484800,chr19_121479800_121484800,chr3_121479800_121484800,chr15_121479800_121484800,chr2_91851000_91856000,chr14_121479800_121484800,chr23_121479800_121484800,chr12_121479800_121484800,chr20_91851000_91856000,chr17_156184800_156189800,chr22_91851000_91856000,chr21_91851000_91856000,chr24_156184800_156189800,chr4_91851000_91856000,chr8_121479800_121484800,chr16_91851000_91856000,chr9_156184800_156189800,chr8_156184800_156189800,chr13_156184800_156189800,chr21_156184800_156189800,chr7_91851000_91856000,chr10_121479800_121484800,chr7_156184800_156189800,chr16_121479800_121484800,chr10_91851000_91856000,chr9_121479800_121484800,chr15_91851000_91856000,chr17_91851000_91856000,chr14_91851000_91856000,chr19_156184800_156189800,chr22_156184800_156189800,chr5_91851000_91856000,chr10_156184800_156189800,chr11_156184800_156189800,chr6_91851000_91856000,chr5_156184800_156189800,chr14_156184800_156189800,chr4_121479800_121484800,chr20_156184800_156189800,chr23_156184800_156189800,chr24_91851000_91856000,chr2_121479800_121484800,chr13_121479800_121484800,chr13_91851000_91856000,chr19_91851000_91856000,chr7_121479800_121484800,chr24_121479800_121484800,chr18_156184800_156189800,chr9_91851000_91856000,chr17_121479800_121484800,chr18_121479800_121484800,chr3_91851000_91856000,chr12_91851000_91856000,chr21_121479800_121484800,chr18_91851000_91856000,chr8_91851000_91856000,chr15_156184800_156189800,chr16_156184800_156189800,chr11_91851000_91856000,chr1_121479800_121484800,chr20_121479800_121484800,chr11_121479800_121484800,chr22_121479800_121484800,chr1_91851000_91856000,chr4_156184800_156189800,chr12_156184800_156189800,chr6_156184800_156189800,chr1_156184800_156189800,chr2_156184800_156189800,chr3_156184800_156189800,chr23_91851000_91856000Xh3k4me2,h3k27ac,h2bk120ac,h3k27me3,h3k9me3,h3k79me1,h3k9acH1_Derived_Mesendoderm_Cultured_Cells,H1_Derived_Trophoblast_Cultured_Cells,H1_cell_line
score_____chr6_121479800_121484800,chr5_121479800_121484800,chr19_121479800_121484800,chr3_121479800_121484800,chr15_121479800_121484800,chr2_91851000_91856000,chr14_121479800_121484800,chr23_121479800_121484800,chr12_121479800_121484800,chr20_91851000_91856000,chr17_156184800_156189800,chr22_91851000_91856000,chr21_91851000_91856000,chr24_156184800_156189800,chr4_91851000_91856000,chr8_121479800_121484800,chr16_91851000_91856000,chr9_156184800_156189800,chr8_156184800_156189800,chr13_156184800_156189800,chr21_156184800_156189800,chr7_91851000_91856000,chr10_121479800_121484800,chr7_156184800_156189800,chr16_121479800_121484800,chr10_91851000_91856000,chr9_121479800_121484800,chr15_91851000_91856000,chr17_91851000_91856000,chr14_91851000_91856000,chr19_156184800_156189800,chr22_156184800_156189800,chr5_91851000_91856000,chr10_156184800_156189800,chr11_156184800_156189800,chr6_91851000_91856000,chr5_156184800_156189800,chr14_156184800_156189800,chr4_121479800_121484800,chr20_156184800_156189800,chr23_156184800_156189800,chr24_91851000_91856000,chr2_121479800_121484800,chr13_121479800_121484800,chr13_91851000_91856000,chr19_91851000_91856000,chr7_121479800_121484800,chr24_121479800_121484800,chr18_156184800_156189800,chr9_91851000_91856000,chr17_121479800_121484800,chr18_121479800_121484800,chr3_91851000_91856000,chr12_91851000_91856000,chr21_121479800_121484800,chr18_91851000_91856000,chr8_91851000_91856000,chr15_156184800_156189800,chr16_156184800_156189800,chr11_91851000_91856000,chr1_121479800_121484800,chr20_121479800_121484800,chr11_121479800_121484800,chr22_121479800_121484800,chr1_91851000_91856000,chr4_156184800_156189800,chr12_156184800_156189800,chr6_156184800_156189800,chr1_156184800_156189800,chr2_156184800_156189800,chr3_156184800_156189800,chr23_91851000_91856000Xh3k4me2,h3k23ac,h3k27ac,h2bk120ac,h3k27me3,h3k9me3,h3k9acH1_Derived_Mesendoderm_Cultured_Cells,H1_Derived_Trophoblast_Cultured_Cells,H1_cell_line
score_____chr6_121479800_121484800,chr5_121479800_121484800,chr19_121479800_121484800,chr3_121479800_121484800,chr15_121479800_121484800,chr2_91851000_91856000,chr14_121479800_121484800,chr23_121479800_121484800,chr12_121479800_121484800,chr20_91851000_91856000,chr17_156184800_156189800,chr22_91851000_91856000,chr21_91851000_91856000,chr24_156184800_156189800,chr4_91851000_91856000,chr8_121479800_121484800,chr16_91851000_91856000,chr9_156184800_156189800,chr8_156184800_156189800,chr13_156184800_156189800,chr21_156184800_156189800,chr7_91851000_91856000,chr10_121479800_121484800,chr7_156184800_156189800,chr16_121479800_121484800,chr10_91851000_91856000,chr9_121479800_121484800,chr15_91851000_91856000,chr17_91851000_91856000,chr14_91851000_91856000,chr19_156184800_156189800,chr22_156184800_156189800,chr5_91851000_91856000,chr10_156184800_156189800,chr11_156184800_156189800,chr6_91851000_91856000,chr5_156184800_156189800,chr14_156184800_156189800,chr4_121479800_121484800,chr20_156184800_156189800,chr23_156184800_156189800,chr24_91851000_91856000,chr2_121479800_121484800,chr13_121479800_121484800,chr13_91851000_91856000,chr19_91851000_91856000,chr7_121479800_121484800,chr24_121479800_121484800,chr18_156184800_156189800,chr9_91851000_91856000,chr17_121479800_121484800,chr18_121479800_121484800,chr3_91851000_91856000,chr12_91851000_91856000,chr21_121479800_121484800,chr18_91851000_91856000,chr8_91851000_91856000,chr15_156184800_156189800,chr16_156184800_156189800,chr11_91851000_91856000,chr1_121479800_121484800,chr20_121479800_121484800,chr11_121479800_121484800,chr22_121479800_121484800,chr1_91851000_91856000,chr4_156184800_156189800,chr12_156184800_156189800,chr6_156184800_156189800,chr1_156184800_156189800,chr2_156184800_156189800,chr3_156184800_156189800,chr23_91851000_91856000Xh3k4me2,h3k27ac,h2bk120ac,h3k27me3,h3k9me3,h3k9ac,h2bk5acH1_Derived_Mesendoderm_Cultured_Cells,H1_Derived_Trophoblast_Cultured_Cells,H1_cell_line
score_____chr6_121479800_121484800,chr5_121479800_121484800,chr19_121479800_121484800,chr3_121479800_121484800,chr15_121479800_121484800,chr2_91851000_91856000,chr14_121479800_121484800,chr23_121479800_121484800,chr12_121479800_121484800,chr20_91851000_91856000,chr17_156184800_156189800,chr22_91851000_91856000,chr21_91851000_91856000,chr24_156184800_156189800,chr4_91851000_91856000,chr8_121479800_121484800,chr16_91851000_91856000,chr9_156184800_156189800,chr8_156184800_156189800,chr13_156184800_156189800,chr21_156184800_156189800,chr7_91851000_91856000,chr10_121479800_121484800,chr7_156184800_156189800,chr16_121479800_121484800,chr10_91851000_91856000,chr9_121479800_121484800,chr15_91851000_91856000,chr17_91851000_91856000,chr14_91851000_91856000,chr19_156184800_156189800,chr22_156184800_156189800,chr5_91851000_91856000,chr10_156184800_156189800,chr11_156184800_156189800,chr6_91851000_91856000,chr5_156184800_156189800,chr14_156184800_156189800,chr4_121479800_121484800,chr20_156184800_156189800,chr23_156184800_156189800,chr24_91851000_91856000,chr2_121479800_121484800,chr13_121479800_121484800,chr13_91851000_91856000,chr19_91851000_91856000,chr7_121479800_121484800,chr24_121479800_121484800,chr18_156184800_156189800,chr9_91851000_91856000,chr17_121479800_121484800,chr18_121479800_121484800,chr3_91851000_91856000,chr12_91851000_91856000,chr21_121479800_121484800,chr18_91851000_91856000,chr8_91851000_91856000,chr15_156184800_156189800,chr16_156184800_156189800,chr11_91851000_91856000,chr1_121479800_121484800,chr20_121479800_121484800,chr11_121479800_121484800,chr22_121479800_121484800,chr1_91851000_91856000,chr4_156184800_156189800,chr12_156184800_156189800,chr6_156184800_156189800,chr1_156184800_156189800,chr2_156184800_156189800,chr3_156184800_156189800,chr23_91851000_91856000Xh3k4me2,h3k27ac,h2bk120ac,h3k27me3,h3k9me3,h3k79me1,h3k4ac,h3k9acH1_Derived_Mesendoderm_Cultured_Cells,H1_Derived_Trophoblast_Cultured_Cells,H1_cell_line
score_____chr6_121479800_121484800,chr5_121479800_121484800,chr19_121479800_121484800,chr3_121479800_121484800,chr15_121479800_121484800,chr2_91851000_91856000,chr14_121479800_121484800,chr23_121479800_121484800,chr12_121479800_121484800,chr20_91851000_91856000,chr17_156184800_156189800,chr22_91851000_91856000,chr21_91851000_91856000,chr24_156184800_156189800,chr4_91851000_91856000,chr8_121479800_121484800,chr16_91851000_91856000,chr9_156184800_156189800,chr8_156184800_156189800,chr13_156184800_156189800,chr21_156184800_156189800,chr7_91851000_91856000,chr10_121479800_121484800,chr7_156184800_156189800,chr16_121479800_121484800,chr10_91851000_91856000,chr9_121479800_121484800,chr15_91851000_91856000,chr17_91851000_91856000,chr14_91851000_91856000,chr19_156184800_156189800,chr22_156184800_156189800,chr5_91851000_91856000,chr10_156184800_156189800,chr11_156184800_156189800,chr6_91851000_91856000,chr5_156184800_156189800,chr14_156184800_156189800,chr4_121479800_121484800,chr20_156184800_156189800,chr23_156184800_156189800,chr24_91851000_91856000,chr2_121479800_121484800,chr13_121479800_121484800,chr13_91851000_91856000,chr19_91851000_91856000,chr7_121479800_121484800,chr24_121479800_121484800,chr18_156184800_156189800,chr9_91851000_91856000,chr17_121479800_121484800,chr18_121479800_121484800,chr3_91851000_91856000,chr12_91851000_91856000,chr21_121479800_121484800,chr18_91851000_91856000,chr8_91851000_91856000,chr15_156184800_156189800,chr16_156184800_156189800,chr11_91851000_91856000,chr1_121479800_121484800,chr20_121479800_121484800,chr11_121479800_121484800,chr22_121479800_121484800,chr1_91851000_91856000,chr4_156184800_156189800,chr12_156184800_156189800,chr6_156184800_156189800,chr1_156184800_156189800,chr2_156184800_156189800,chr3_156184800_156189800,chr23_91851000_91856000Xh3k4me2,h3k23ac,h3k27ac,h2bk120ac,h3k27me3,h3k9me3,h3k4ac,h3k9acH1_Derived_Mesendoderm_Cultured_Cells,H1_Derived_Trophoblast_Cultured_Cells,H1_cell_line
score_____chr6_121479800_121484800,chr5_121479800_121484800,chr19_121479800_121484800,chr3_121479800_121484800,chr15_121479800_121484800,chr2_91851000_91856000,chr14_121479800_121484800,chr23_121479800_121484800,chr12_121479800_121484800,chr20_91851000_91856000,chr17_156184800_156189800,chr22_91851000_91856000,chr21_91851000_91856000,chr24_156184800_156189800,chr4_91851000_91856000,chr8_121479800_121484800,chr16_91851000_91856000,chr9_156184800_156189800,chr8_156184800_156189800,chr13_156184800_156189800,chr21_156184800_156189800,chr7_91851000_91856000,chr10_121479800_121484800,chr7_156184800_156189800,chr16_121479800_121484800,chr10_91851000_91856000,chr9_121479800_121484800,chr15_91851000_91856000,chr17_91851000_91856000,chr14_91851000_91856000,chr19_156184800_156189800,chr22_156184800_156189800,chr5_91851000_91856000,chr10_156184800_156189800,chr11_156184800_156189800,chr6_91851000_91856000,chr5_156184800_156189800,chr14_156184800_156189800,chr4_121479800_121484800,chr20_156184800_156189800,chr23_156184800_156189800,chr24_91851000_91856000,chr2_121479800_121484800,chr13_121479800_121484800,chr13_91851000_91856000,chr19_91851000_91856000,chr7_121479800_121484800,chr24_121479800_121484800,chr18_156184800_156189800,chr9_91851000_91856000,chr17_121479800_121484800,chr18_121479800_121484800,chr3_91851000_91856000,chr12_91851000_91856000,chr21_121479800_121484800,chr18_91851000_91856000,chr8_91851000_91856000,chr15_156184800_156189800,chr16_156184800_156189800,chr11_91851000_91856000,chr1_121479800_121484800,chr20_121479800_121484800,chr11_121479800_121484800,chr22_121479800_121484800,chr1_91851000_91856000,chr4_156184800_156189800,chr12_156184800_156189800,chr6_156184800_156189800,chr1_156184800_156189800,chr2_156184800_156189800,chr3_156184800_156189800,chr23_91851000_91856000Xh3k4me2,h3k27ac,h2bk120ac,h3k27me3,h3k9me3,h3k4ac,h3k9ac,h2bk5acH1_Derived_Mesendoderm_Cultured_Cells,H1_Derived_Trophoblast_Cultured_Cells,H1_cell_line
score_____chr6_121479800_121484800,chr5_121479800_121484800,chr19_121479800_121484800,chr3_121479800_121484800,chr15_121479800_121484800,chr2_91851000_91856000,chr14_121479800_121484800,chr23_121479800_121484800,chr12_121479800_121484800,chr20_91851000_91856000,chr17_156184800_156189800,chr22_91851000_91856000,chr21_91851000_91856000,chr24_156184800_156189800,chr4_91851000_91856000,chr8_121479800_121484800,chr16_91851000_91856000,chr9_156184800_156189800,chr8_156184800_156189800,chr13_156184800_156189800,chr21_156184800_156189800,chr7_91851000_91856000,chr10_121479800_121484800,chr7_156184800_156189800,chr16_121479800_121484800,chr10_91851000_91856000,chr9_121479800_121484800,chr15_91851000_91856000,chr17_91851000_91856000,chr14_91851000_91856000,chr19_156184800_156189800,chr22_156184800_156189800,chr5_91851000_91856000,chr10_156184800_156189800,chr11_156184800_156189800,chr6_91851000_91856000,chr5_156184800_156189800,chr14_156184800_156189800,chr4_121479800_121484800,chr20_156184800_156189800,chr23_156184800_156189800,chr24_91851000_91856000,chr2_121479800_121484800,chr13_121479800_121484800,chr13_91851000_91856000,chr19_91851000_91856000,chr7_121479800_121484800,chr24_121479800_121484800,chr18_156184800_156189800,chr9_91851000_91856000,chr17_121479800_121484800,chr18_121479800_121484800,chr3_91851000_91856000,chr12_91851000_91856000,chr21_121479800_121484800,chr18_91851000_91856000,chr8_91851000_91856000,chr15_156184800_156189800,chr16_156184800_156189800,chr11_91851000_91856000,chr1_121479800_121484800,chr20_121479800_121484800,chr11_121479800_121484800,chr22_121479800_121484800,chr1_91851000_91856000,chr4_156184800_156189800,chr12_156184800_156189800,chr6_156184800_156189800,chr1_156184800_156189800,chr2_156184800_156189800,chr3_156184800_156189800,chr23_91851000_91856000Xh3k4me2,h3k23ac,h3k27ac,h2bk120ac,h3k27me3,h3k9me3,h3k79me1,h3k9acH1_Derived_Mesendoderm_Cultured_Cells,H1_Derived_Trophoblast_Cultured_Cells,H1_cell_line
score_____chr6_121479800_121484800,chr5_121479800_121484800,chr19_121479800_121484800,chr3_121479800_121484800,chr15_121479800_121484800,chr2_91851000_91856000,chr14_121479800_121484800,chr23_121479800_121484800,chr12_121479800_121484800,chr20_91851000_91856000,chr17_156184800_156189800,chr22_91851000_91856000,chr21_91851000_91856000,chr24_156184800_156189800,chr4_91851000_91856000,chr8_121479800_121484800,chr16_91851000_91856000,chr9_156184800_156189800,chr8_156184800_156189800,chr13_156184800_156189800,chr21_156184800_156189800,chr7_91851000_91856000,chr10_121479800_121484800,chr7_156184800_156189800,chr16_121479800_121484800,chr10_91851000_91856000,chr9_121479800_121484800,chr15_91851000_91856000,chr17_91851000_91856000,chr14_91851000_91856000,chr19_156184800_156189800,chr22_156184800_156189800,chr5_91851000_91856000,chr10_156184800_156189800,chr11_156184800_156189800,chr6_91851000_91856000,chr5_156184800_156189800,chr14_156184800_156189800,chr4_121479800_121484800,chr20_156184800_156189800,chr23_156184800_156189800,chr24_91851000_91856000,chr2_121479800_121484800,chr13_121479800_121484800,chr13_91851000_91856000,chr19_91851000_91856000,chr7_121479800_121484800,chr24_121479800_121484800,chr18_156184800_156189800,chr9_91851000_91856000,chr17_121479800_121484800,chr18_121479800_121484800,chr3_91851000_91856000,chr12_91851000_91856000,chr21_121479800_121484800,chr18_91851000_91856000,chr8_91851000_91856000,chr15_156184800_156189800,chr16_156184800_156189800,chr11_91851000_91856000,chr1_121479800_121484800,chr20_121479800_121484800,chr11_121479800_121484800,chr22_121479800_121484800,chr1_91851000_91856000,chr4_156184800_156189800,chr12_156184800_156189800,chr6_156184800_156189800,chr1_156184800_156189800,chr2_156184800_156189800,chr3_156184800_156189800,chr23_91851000_91856000Xh3k4me2,h3k27ac,h2bk120ac,h3k27me3,h3k9me3,h3k79me1,h3k9ac,h2bk5acH1_Derived_Mesendoderm_Cultured_Cells,H1_Derived_Trophoblast_Cultured_Cells,H1_cell_line
score_____chr6_121479800_121484800,chr5_121479800_121484800,chr19_121479800_121484800,chr3_121479800_121484800,chr15_121479800_121484800,chr2_91851000_91856000,chr14_121479800_121484800,chr23_121479800_121484800,chr12_121479800_121484800,chr20_91851000_91856000,chr17_156184800_156189800,chr22_91851000_91856000,chr21_91851000_91856000,chr24_156184800_156189800,chr4_91851000_91856000,chr8_121479800_121484800,chr16_91851000_91856000,chr9_156184800_156189800,chr8_156184800_156189800,chr13_156184800_156189800,chr21_156184800_156189800,chr7_91851000_91856000,chr10_121479800_121484800,chr7_156184800_156189800,chr16_121479800_121484800,chr10_91851000_91856000,chr9_121479800_121484800,chr15_91851000_91856000,chr17_91851000_91856000,chr14_91851000_91856000,chr19_156184800_156189800,chr22_156184800_156189800,chr5_91851000_91856000,chr10_156184800_156189800,chr11_156184800_156189800,chr6_91851000_91856000,chr5_156184800_156189800,chr14_156184800_156189800,chr4_121479800_121484800,chr20_156184800_156189800,chr23_156184800_156189800,chr24_91851000_91856000,chr2_121479800_121484800,chr13_121479800_121484800,chr13_91851000_91856000,chr19_91851000_91856000,chr7_121479800_121484800,chr24_121479800_121484800,chr18_156184800_156189800,chr9_91851000_91856000,chr17_121479800_121484800,chr18_121479800_121484800,chr3_91851000_91856000,chr12_91851000_91856000,chr21_121479800_121484800,chr18_91851000_91856000,chr8_91851000_91856000,chr15_156184800_156189800,chr16_156184800_156189800,chr11_91851000_91856000,chr1_121479800_121484800,chr20_121479800_121484800,chr11_121479800_121484800,chr22_121479800_121484800,chr1_91851000_91856000,chr4_156184800_156189800,chr12_156184800_156189800,chr6_156184800_156189800,chr1_156184800_156189800,chr2_156184800_156189800,chr3_156184800_156189800,chr23_91851000_91856000Xh3k4me2,h3k23ac,h3k27ac,h2bk120ac,h3k27me3,h3k9me3,h3k9ac,h2bk5acH1_Derived_Mesendoderm_Cultured_Cells,H1_Derived_Trophoblast_Cultured_Cells,H1_cell_line
score_____chr6_121479800_121484800,chr5_121479800_121484800,chr19_121479800_121484800,chr3_121479800_121484800,chr15_121479800_121484800,chr1_91851000_91856000,chr17_121479800_121484800,chr14_121479800_121484800,chr23_121479800_121484800,chr12_121479800_121484800,chr20_91851000_91856000,chr17_156184800_156189800,chr22_91851000_91856000,chr21_91851000_91856000,chr7_91851000_91856000,chr24_156184800_156189800,chr4_91851000_91856000,chr8_121479800_121484800,chr16_91851000_91856000,chr9_156184800_156189800,chr8_156184800_156189800,chr13_156184800_156189800,chr21_156184800_156189800,chr22_156184800_156189800,chr10_121479800_121484800,chr7_156184800_156189800,chr16_121479800_121484800,chr10_91851000_91856000,chr9_121479800_121484800,chr15_91851000_91856000,chr17_91851000_91856000,chr14_91851000_91856000,chr19_156184800_156189800,chr19_91851000_91856000,chr10_156184800_156189800,chr11_156184800_156189800,chr6_91851000_91856000,chr5_156184800_156189800,chr14_156184800_156189800,chr4_121479800_121484800,chr20_156184800_156189800,chr23_156184800_156189800,chr24_91851000_91856000,chr2_121479800_121484800,chr13_121479800_121484800,chr13_91851000_91856000,chr5_91851000_91856000,chr7_121479800_121484800,chr24_121479800_121484800,chr18_156184800_156189800,chr9_91851000_91856000,chr2_91851000_91856000,chr18_121479800_121484800,chr3_91851000_91856000,chr12_91851000_91856000,chr18_91851000_91856000,chr8_91851000_91856000,chr15_156184800_156189800,chr16_156184800_156189800,chr11_91851000_91856000,chr1_121479800_121484800,chr20_121479800_121484800,chr11_121479800_121484800,chr22_121479800_121484800,chr21_121479800_121484800,chr4_156184800_156189800,chr12_156184800_156189800,chr6_156184800_156189800,chr1_156184800_156189800,chr2_156184800_156189800,chr3_156184800_156189800,chr23_91851000_91856000Xh3k4me2,h3k27ac,h3k27me3,h3k9me3,h3k4ac,h3k9ac,h3k18acH1_Derived_Mesendoderm_Cultured_Cells,H1_Derived_Trophoblast_Cultured_Cells,H1_cell_line
score_____chr6_121479800_121484800,chr5_121479800_121484800,chr19_121479800_121484800,chr3_121479800_121484800,chr15_121479800_121484800,chr1_91851000_91856000,chr17_121479800_121484800,chr14_121479800_121484800,chr23_121479800_121484800,chr12_121479800_121484800,chr20_91851000_91856000,chr17_156184800_156189800,chr22_91851000_91856000,chr21_91851000_91856000,chr7_91851000_91856000,chr24_156184800_156189800,chr4_91851000_91856000,chr8_121479800_121484800,chr16_91851000_91856000,chr9_156184800_156189800,chr8_156184800_156189800,chr13_156184800_156189800,chr21_156184800_156189800,chr22_156184800_156189800,chr10_121479800_121484800,chr7_156184800_156189800,chr16_121479800_121484800,chr10_91851000_91856000,chr9_121479800_121484800,chr15_91851000_91856000,chr17_91851000_91856000,chr14_91851000_91856000,chr19_156184800_156189800,chr19_91851000_91856000,chr10_156184800_156189800,chr11_156184800_156189800,chr6_91851000_91856000,chr5_156184800_156189800,chr14_156184800_156189800,chr4_121479800_121484800,chr20_156184800_156189800,chr23_156184800_156189800,chr24_91851000_91856000,chr2_121479800_121484800,chr13_121479800_121484800,chr13_91851000_91856000,chr5_91851000_91856000,chr7_121479800_121484800,chr24_121479800_121484800,chr18_156184800_156189800,chr9_91851000_91856000,chr2_91851000_91856000,chr18_121479800_121484800,chr3_91851000_91856000,chr12_91851000_91856000,chr18_91851000_91856000,chr8_91851000_91856000,chr15_156184800_156189800,chr16_156184800_156189800,chr11_91851000_91856000,chr1_121479800_121484800,chr20_121479800_121484800,chr11_121479800_121484800,chr22_121479800_121484800,chr21_121479800_121484800,chr4_156184800_156189800,chr12_156184800_156189800,chr6_156184800_156189800,chr1_156184800_156189800,chr2_156184800_156189800,chr3_156184800_156189800,chr23_91851000_91856000Xh3k4me2,h3k27ac,h3k27me3,h3k9me3,h3k79me1,h3k4ac,h3k18acH1_Derived_Mesendoderm_Cultured_Cells,H1_Derived_Trophoblast_Cultured_Cells,H1_cell_line
score_____chr6_121479800_121484800,chr5_121479800_121484800,chr19_121479800_121484800,chr3_121479800_121484800,chr15_121479800_121484800,chr1_91851000_91856000,chr17_121479800_121484800,chr14_121479800_121484800,chr23_121479800_121484800,chr12_121479800_121484800,chr20_91851000_91856000,chr17_156184800_156189800,chr22_91851000_91856000,chr21_91851000_91856000,chr7_91851000_91856000,chr24_156184800_156189800,chr4_91851000_91856000,chr8_121479800_121484800,chr16_91851000_91856000,chr9_156184800_156189800,chr8_156184800_156189800,chr13_156184800_156189800,chr21_156184800_156189800,chr22_156184800_156189800,chr10_121479800_121484800,chr7_156184800_156189800,chr16_121479800_121484800,chr10_91851000_91856000,chr9_121479800_121484800,chr15_91851000_91856000,chr17_91851000_91856000,chr14_91851000_91856000,chr19_156184800_156189800,chr19_91851000_91856000,chr10_156184800_156189800,chr11_156184800_156189800,chr6_91851000_91856000,chr5_156184800_156189800,chr14_156184800_156189800,chr4_121479800_121484800,chr20_156184800_156189800,chr23_156184800_156189800,chr24_91851000_91856000,chr2_121479800_121484800,chr13_121479800_121484800,chr13_91851000_91856000,chr5_91851000_91856000,chr7_121479800_121484800,chr24_121479800_121484800,chr18_156184800_156189800,chr9_91851000_91856000,chr2_91851000_91856000,chr18_121479800_121484800,chr3_91851000_91856000,chr12_91851000_91856000,chr18_91851000_91856000,chr8_91851000_91856000,chr15_156184800_156189800,chr16_156184800_156189800,chr11_91851000_91856000,chr1_121479800_121484800,chr20_121479800_121484800,chr11_121479800_121484800,chr22_121479800_121484800,chr21_121479800_121484800,chr4_156184800_156189800,chr12_156184800_156189800,chr6_156184800_156189800,chr1_156184800_156189800,chr2_156184800_156189800,chr3_156184800_156189800,chr23_91851000_91856000Xh3k4me2,h3k23ac,h3k27ac,h3k27me3,h3k9me3,h3k4ac,h3k18acH1_Derived_Mesendoderm_Cultured_Cells,H1_Derived_Trophoblast_Cultured_Cells,H1_cell_line
score_____chr6_121479800_121484800,chr5_121479800_121484800,chr19_121479800_121484800,chr3_121479800_121484800,chr15_121479800_121484800,chr1_91851000_91856000,chr17_121479800_121484800,chr14_121479800_121484800,chr23_121479800_121484800,chr12_121479800_121484800,chr20_91851000_91856000,chr17_156184800_156189800,chr22_91851000_91856000,chr21_91851000_91856000,chr7_91851000_91856000,chr24_156184800_156189800,chr4_91851000_91856000,chr8_121479800_121484800,chr16_91851000_91856000,chr9_156184800_156189800,chr8_156184800_156189800,chr13_156184800_156189800,chr21_156184800_156189800,chr22_156184800_156189800,chr10_121479800_121484800,chr7_156184800_156189800,chr16_121479800_121484800,chr10_91851000_91856000,chr9_121479800_121484800,chr15_91851000_91856000,chr17_91851000_91856000,chr14_91851000_91856000,chr19_156184800_156189800,chr19_91851000_91856000,chr10_156184800_156189800,chr11_156184800_156189800,chr6_91851000_91856000,chr5_156184800_156189800,chr14_156184800_156189800,chr4_121479800_121484800,chr20_156184800_156189800,chr23_156184800_156189800,chr24_91851000_91856000,chr2_121479800_121484800,chr13_121479800_121484800,chr13_91851000_91856000,chr5_91851000_91856000,chr7_121479800_121484800,chr24_121479800_121484800,chr18_156184800_156189800,chr9_91851000_91856000,chr2_91851000_91856000,chr18_121479800_121484800,chr3_91851000_91856000,chr12_91851000_91856000,chr18_91851000_91856000,chr8_91851000_91856000,chr15_156184800_156189800,chr16_156184800_156189800,chr11_91851000_91856000,chr1_121479800_121484800,chr20_121479800_121484800,chr11_121479800_121484800,chr22_121479800_121484800,chr21_121479800_121484800,chr4_156184800_156189800,chr12_156184800_156189800,chr6_156184800_156189800,chr1_156184800_156189800,chr2_156184800_156189800,chr3_156184800_156189800,chr23_91851000_91856000Xh3k4me2,h3k27ac,h2bk5ac,h3k27me3,h3k9me3,h3k4ac,h3k18acH1_Derived_Mesendoderm_Cultured_Cells,H1_Derived_Trophoblast_Cultured_Cells,H1_cell_line
score_____chr6_121479800_121484800,chr5_121479800_121484800,chr19_121479800_121484800,chr3_121479800_121484800,chr15_121479800_121484800,chr1_91851000_91856000,chr17_121479800_121484800,chr14_121479800_121484800,chr23_121479800_121484800,chr12_121479800_121484800,chr20_91851000_91856000,chr17_156184800_156189800,chr22_91851000_91856000,chr21_91851000_91856000,chr7_91851000_91856000,chr24_156184800_156189800,chr4_91851000_91856000,chr8_121479800_121484800,chr16_91851000_91856000,chr9_156184800_156189800,chr8_156184800_156189800,chr13_156184800_156189800,chr21_156184800_156189800,chr22_156184800_156189800,chr10_121479800_121484800,chr7_156184800_156189800,chr16_121479800_121484800,chr10_91851000_91856000,chr9_121479800_121484800,chr15_91851000_91856000,chr17_91851000_91856000,chr14_91851000_91856000,chr19_156184800_156189800,chr19_91851000_91856000,chr10_156184800_156189800,chr11_156184800_156189800,chr6_91851000_91856000,chr5_156184800_156189800,chr14_156184800_156189800,chr4_121479800_121484800,chr20_156184800_156189800,chr23_156184800_156189800,chr24_91851000_91856000,chr2_121479800_121484800,chr13_121479800_121484800,chr13_91851000_91856000,chr5_91851000_91856000,chr7_121479800_121484800,chr24_121479800_121484800,chr18_156184800_156189800,chr9_91851000_91856000,chr2_91851000_91856000,chr18_121479800_121484800,chr3_91851000_91856000,chr12_91851000_91856000,chr18_91851000_91856000,chr8_91851000_91856000,chr15_156184800_156189800,chr16_156184800_156189800,chr11_91851000_91856000,chr1_121479800_121484800,chr20_121479800_121484800,chr11_121479800_121484800,chr22_121479800_121484800,chr21_121479800_121484800,chr4_156184800_156189800,chr12_156184800_156189800,chr6_156184800_156189800,chr1_156184800_156189800,chr2_156184800_156189800,chr3_156184800_156189800,chr23_91851000_91856000Xh3k4me2,h3k27ac,h3k27me3,h3k9me3,h3k79me1,h3k4ac,h3k9ac,h3k18acH1_Derived_Mesendoderm_Cultured_Cells,H1_Derived_Trophoblast_Cultured_Cells,H1_cell_line
score_____chr6_121479800_121484800,chr5_121479800_121484800,chr19_121479800_121484800,chr3_121479800_121484800,chr15_121479800_121484800,chr1_91851000_91856000,chr17_121479800_121484800,chr14_121479800_121484800,chr23_121479800_121484800,chr12_121479800_121484800,chr20_91851000_91856000,chr17_156184800_156189800,chr22_91851000_91856000,chr21_91851000_91856000,chr7_91851000_91856000,chr24_156184800_156189800,chr4_91851000_91856000,chr8_121479800_121484800,chr16_91851000_91856000,chr9_156184800_156189800,chr8_156184800_156189800,chr13_156184800_156189800,chr21_156184800_156189800,chr22_156184800_156189800,chr10_121479800_121484800,chr7_156184800_156189800,chr16_121479800_121484800,chr10_91851000_91856000,chr9_121479800_121484800,chr15_91851000_91856000,chr17_91851000_91856000,chr14_91851000_91856000,chr19_156184800_156189800,chr19_91851000_91856000,chr10_156184800_156189800,chr11_156184800_156189800,chr6_91851000_91856000,chr5_156184800_156189800,chr14_156184800_156189800,chr4_121479800_121484800,chr20_156184800_156189800,chr23_156184800_156189800,chr24_91851000_91856000,chr2_121479800_121484800,chr13_121479800_121484800,chr13_91851000_91856000,chr5_91851000_91856000,chr7_121479800_121484800,chr24_121479800_121484800,chr18_156184800_156189800,chr9_91851000_91856000,chr2_91851000_91856000,chr18_121479800_121484800,chr3_91851000_91856000,chr12_91851000_91856000,chr18_91851000_91856000,chr8_91851000_91856000,chr15_156184800_156189800,chr16_156184800_156189800,chr11_91851000_91856000,chr1_121479800_121484800,chr20_121479800_121484800,chr11_121479800_121484800,chr22_121479800_121484800,chr21_121479800_121484800,chr4_156184800_156189800,chr12_156184800_156189800,chr6_156184800_156189800,chr1_156184800_156189800,chr2_156184800_156189800,chr3_156184800_156189800,chr23_91851000_91856000Xh3k4me2,h3k23ac,h3k27ac,h3k27me3,h3k9me3,h3k4ac,h3k9ac,h3k18acH1_Derived_Mesendoderm_Cultured_Cells,H1_Derived_Trophoblast_Cultured_Cells,H1_cell_line
score_____chr6_121479800_121484800,chr5_121479800_121484800,chr19_121479800_121484800,chr3_121479800_121484800,chr15_121479800_121484800,chr1_91851000_91856000,chr17_121479800_121484800,chr14_121479800_121484800,chr23_121479800_121484800,chr12_121479800_121484800,chr20_91851000_91856000,chr17_156184800_156189800,chr22_91851000_91856000,chr21_91851000_91856000,chr7_91851000_91856000,chr24_156184800_156189800,chr4_91851000_91856000,chr8_121479800_121484800,chr16_91851000_91856000,chr9_156184800_156189800,chr8_156184800_156189800,chr13_156184800_156189800,chr21_156184800_156189800,chr22_156184800_156189800,chr10_121479800_121484800,chr7_156184800_156189800,chr16_121479800_121484800,chr10_91851000_91856000,chr9_121479800_121484800,chr15_91851000_91856000,chr17_91851000_91856000,chr14_91851000_91856000,chr19_156184800_156189800,chr19_91851000_91856000,chr10_156184800_156189800,chr11_156184800_156189800,chr6_91851000_91856000,chr5_156184800_156189800,chr14_156184800_156189800,chr4_121479800_121484800,chr20_156184800_156189800,chr23_156184800_156189800,chr24_91851000_91856000,chr2_121479800_121484800,chr13_121479800_121484800,chr13_91851000_91856000,chr5_91851000_91856000,chr7_121479800_121484800,chr24_121479800_121484800,chr18_156184800_156189800,chr9_91851000_91856000,chr2_91851000_91856000,chr18_121479800_121484800,chr3_91851000_91856000,chr12_91851000_91856000,chr18_91851000_91856000,chr8_91851000_91856000,chr15_156184800_156189800,chr16_156184800_156189800,chr11_91851000_91856000,chr1_121479800_121484800,chr20_121479800_121484800,chr11_121479800_121484800,chr22_121479800_121484800,chr21_121479800_121484800,chr4_156184800_156189800,chr12_156184800_156189800,chr6_156184800_156189800,chr1_156184800_156189800,chr2_156184800_156189800,chr3_156184800_156189800,chr23_91851000_91856000Xh3k4me2,h3k27ac,h2bk5ac,h3k27me3,h3k9me3,h3k4ac,h3k9ac,h3k18acH1_Derived_Mesendoderm_Cultured_Cells,H1_Derived_Trophoblast_Cultured_Cells,H1_cell_line
score_____chr5_156184800_156189800,chr5_121479800_121484800,chr14_156184800_156189800,chr6_121479800_121484800,chr20_156184800_156189800,chr23_156184800_156189800,chr2_121479800_121484800,chr19_121479800_121484800,chr16_121479800_121484800,chr13_121479800_121484800,chr15_121479800_121484800,chr7_121479800_121484800,chr24_121479800_121484800,chr18_156184800_156189800,chr21_156184800_156189800,chr17_121479800_121484800,chr14_121479800_121484800,chr23_121479800_121484800,chr12_121479800_121484800,chr18_121479800_121484800,chr17_156184800_156189800,chr24_156184800_156189800,chr8_121479800_121484800,chr9_156184800_156189800,chr11_156184800_156189800,chr8_156184800_156189800,chr13_156184800_156189800,chr4_121479800_121484800,chr22_156184800_156189800,chr15_156184800_156189800,chr16_156184800_156189800,chr1_121479800_121484800,chr20_121479800_121484800,chr10_121479800_121484800,chr11_121479800_121484800,chr7_156184800_156189800,chr22_121479800_121484800,chr21_121479800_121484800,chr3_121479800_121484800,chr4_156184800_156189800,chr9_121479800_121484800,chr12_156184800_156189800,chr19_156184800_156189800,chr6_156184800_156189800,chr10_156184800_156189800,chr1_156184800_156189800,chr2_156184800_156189800,chr3_156184800_156189800Xh3k4me2,h3k27ac,h3k27me3,h3k9me3,h3k79me1,h3k4ac,h3k18acH1_Derived_Mesendoderm_Cultured_Cells,H1_Derived_Trophoblast_Cultured_Cells,H1_cell_line
score_____chr5_156184800_156189800,chr5_121479800_121484800,chr14_156184800_156189800,chr6_121479800_121484800,chr20_156184800_156189800,chr23_156184800_156189800,chr2_121479800_121484800,chr19_121479800_121484800,chr16_121479800_121484800,chr13_121479800_121484800,chr15_121479800_121484800,chr7_121479800_121484800,chr24_121479800_121484800,chr18_156184800_156189800,chr21_156184800_156189800,chr17_121479800_121484800,chr14_121479800_121484800,chr23_121479800_121484800,chr12_121479800_121484800,chr18_121479800_121484800,chr17_156184800_156189800,chr24_156184800_156189800,chr8_121479800_121484800,chr9_156184800_156189800,chr11_156184800_156189800,chr8_156184800_156189800,chr13_156184800_156189800,chr4_121479800_121484800,chr22_156184800_156189800,chr15_156184800_156189800,chr16_156184800_156189800,chr1_121479800_121484800,chr20_121479800_121484800,chr10_121479800_121484800,chr11_121479800_121484800,chr7_156184800_156189800,chr22_121479800_121484800,chr21_121479800_121484800,chr3_121479800_121484800,chr4_156184800_156189800,chr9_121479800_121484800,chr12_156184800_156189800,chr19_156184800_156189800,chr6_156184800_156189800,chr10_156184800_156189800,chr1_156184800_156189800,chr2_156184800_156189800,chr3_156184800_156189800Xh3k4me2,h3k27ac,h3k27me3,h3k9me3,h3k79me1,h3k4ac,h3k9ac,h3k18acH1_Derived_Mesendoderm_Cultured_Cells,H1_Derived_Trophoblast_Cultured_Cells,H1_cell_line
score_____chr5_156184800_156189800,chr5_121479800_121484800,chr14_156184800_156189800,chr6_121479800_121484800,chr20_156184800_156189800,chr23_156184800_156189800,chr2_121479800_121484800,chr19_121479800_121484800,chr16_121479800_121484800,chr13_121479800_121484800,chr15_121479800_121484800,chr7_121479800_121484800,chr24_121479800_121484800,chr18_156184800_156189800,chr21_156184800_156189800,chr17_121479800_121484800,chr14_121479800_121484800,chr23_121479800_121484800,chr12_121479800_121484800,chr18_121479800_121484800,chr17_156184800_156189800,chr24_156184800_156189800,chr8_121479800_121484800,chr9_156184800_156189800,chr11_156184800_156189800,chr8_156184800_156189800,chr13_156184800_156189800,chr4_121479800_121484800,chr22_156184800_156189800,chr15_156184800_156189800,chr16_156184800_156189800,chr1_121479800_121484800,chr20_121479800_121484800,chr10_121479800_121484800,chr11_121479800_121484800,chr7_156184800_156189800,chr22_121479800_121484800,chr21_121479800_121484800,chr3_121479800_121484800,chr4_156184800_156189800,chr9_121479800_121484800,chr12_156184800_156189800,chr19_156184800_156189800,chr6_156184800_156189800,chr10_156184800_156189800,chr1_156184800_156189800,chr2_156184800_156189800,chr3_156184800_156189800Xh3k4me2,h3k23ac,h3k27ac,h3k27me3,h3k9me3,h3k79me1,h3k4ac,h3k18acH1_Derived_Mesendoderm_Cultured_Cells,H1_Derived_Trophoblast_Cultured_Cells,H1_cell_line
score_____chr5_156184800_156189800,chr5_121479800_121484800,chr14_156184800_156189800,chr6_121479800_121484800,chr20_156184800_156189800,chr23_156184800_156189800,chr2_121479800_121484800,chr19_121479800_121484800,chr16_121479800_121484800,chr13_121479800_121484800,chr15_121479800_121484800,chr7_121479800_121484800,chr24_121479800_121484800,chr18_156184800_156189800,chr21_156184800_156189800,chr17_121479800_121484800,chr14_121479800_121484800,chr23_121479800_121484800,chr12_121479800_121484800,chr18_121479800_121484800,chr17_156184800_156189800,chr24_156184800_156189800,chr8_121479800_121484800,chr9_156184800_156189800,chr11_156184800_156189800,chr8_156184800_156189800,chr13_156184800_156189800,chr4_121479800_121484800,chr22_156184800_156189800,chr15_156184800_156189800,chr16_156184800_156189800,chr1_121479800_121484800,chr20_121479800_121484800,chr10_121479800_121484800,chr11_121479800_121484800,chr7_156184800_156189800,chr22_121479800_121484800,chr21_121479800_121484800,chr3_121479800_121484800,chr4_156184800_156189800,chr9_121479800_121484800,chr12_156184800_156189800,chr19_156184800_156189800,chr6_156184800_156189800,chr10_156184800_156189800,chr1_156184800_156189800,chr2_156184800_156189800,chr3_156184800_156189800Xh3k4me2,h3k27ac,h2bk5ac,h3k27me3,h3k9me3,h3k79me1,h3k4ac,h3k18acH1_Derived_Mesendoderm_Cultured_Cells,H1_Derived_Trophoblast_Cultured_Cells,H1_cell_line
score_____chr6_121479800_121484800,chr5_121479800_121484800,chr19_121479800_121484800,chr3_121479800_121484800,chr15_121479800_121484800,chr1_91851000_91856000,chr17_121479800_121484800,chr14_121479800_121484800,chr23_121479800_121484800,chr12_121479800_121484800,chr20_91851000_91856000,chr17_156184800_156189800,chr22_91851000_91856000,chr21_91851000_91856000,chr7_91851000_91856000,chr24_156184800_156189800,chr4_91851000_91856000,chr8_121479800_121484800,chr16_91851000_91856000,chr9_156184800_156189800,chr8_156184800_156189800,chr13_156184800_156189800,chr21_156184800_156189800,chr22_156184800_156189800,chr10_121479800_121484800,chr7_156184800_156189800,chr16_121479800_121484800,chr10_91851000_91856000,chr9_121479800_121484800,chr15_91851000_91856000,chr17_91851000_91856000,chr14_91851000_91856000,chr19_156184800_156189800,chr19_91851000_91856000,chr10_156184800_156189800,chr11_156184800_156189800,chr6_91851000_91856000,chr5_156184800_156189800,chr14_156184800_156189800,chr4_121479800_121484800,chr20_156184800_156189800,chr23_156184800_156189800,chr24_91851000_91856000,chr2_121479800_121484800,chr13_121479800_121484800,chr13_91851000_91856000,chr5_91851000_91856000,chr7_121479800_121484800,chr24_121479800_121484800,chr18_156184800_156189800,chr9_91851000_91856000,chr2_91851000_91856000,chr18_121479800_121484800,chr3_91851000_91856000,chr12_91851000_91856000,chr18_91851000_91856000,chr8_91851000_91856000,chr15_156184800_156189800,chr16_156184800_156189800,chr11_91851000_91856000,chr1_121479800_121484800,chr20_121479800_121484800,chr11_121479800_121484800,chr22_121479800_121484800,chr21_121479800_121484800,chr4_156184800_156189800,chr12_156184800_156189800,chr6_156184800_156189800,chr1_156184800_156189800,chr2_156184800_156189800,chr3_156184800_156189800,chr23_91851000_91856000Xh3k4me2,h3k23ac,h3k27ac,h3k27me3,h3k9me3,h3k79me1,h3k4ac,h3k18acH1_Derived_Mesendoderm_Cultured_Cells,H1_Derived_Trophoblast_Cultured_Cells,H1_cell_line
score_____chr6_121479800_121484800,chr5_121479800_121484800,chr19_121479800_121484800,chr3_121479800_121484800,chr15_121479800_121484800,chr1_91851000_91856000,chr17_121479800_121484800,chr14_121479800_121484800,chr23_121479800_121484800,chr12_121479800_121484800,chr20_91851000_91856000,chr17_156184800_156189800,chr22_91851000_91856000,chr21_91851000_91856000,chr7_91851000_91856000,chr24_156184800_156189800,chr4_91851000_91856000,chr8_121479800_121484800,chr16_91851000_91856000,chr9_156184800_156189800,chr8_156184800_156189800,chr13_156184800_156189800,chr21_156184800_156189800,chr22_156184800_156189800,chr10_121479800_121484800,chr7_156184800_156189800,chr16_121479800_121484800,chr10_91851000_91856000,chr9_121479800_121484800,chr15_91851000_91856000,chr17_91851000_91856000,chr14_91851000_91856000,chr19_156184800_156189800,chr19_91851000_91856000,chr10_156184800_156189800,chr11_156184800_156189800,chr6_91851000_91856000,chr5_156184800_156189800,chr14_156184800_156189800,chr4_121479800_121484800,chr20_156184800_156189800,chr23_156184800_156189800,chr24_91851000_91856000,chr2_121479800_121484800,chr13_121479800_121484800,chr13_91851000_91856000,chr5_91851000_91856000,chr7_121479800_121484800,chr24_121479800_121484800,chr18_156184800_156189800,chr9_91851000_91856000,chr2_91851000_91856000,chr18_121479800_121484800,chr3_91851000_91856000,chr12_91851000_91856000,chr18_91851000_91856000,chr8_91851000_91856000,chr15_156184800_156189800,chr16_156184800_156189800,chr11_91851000_91856000,chr1_121479800_121484800,chr20_121479800_121484800,chr11_121479800_121484800,chr22_121479800_121484800,chr21_121479800_121484800,chr4_156184800_156189800,chr12_156184800_156189800,chr6_156184800_156189800,chr1_156184800_156189800,chr2_156184800_156189800,chr3_156184800_156189800,chr23_91851000_91856000Xh3k4me2,h3k23ac,h3k27ac,h2bk5ac,h3k27me3,h3k9me3,h3k4ac,h3k18acH1_Derived_Mesendoderm_Cultured_Cells,H1_Derived_Trophoblast_Cultured_Cells,H1_cell_line
score_____chr6_121479800_121484800,chr5_121479800_121484800,chr19_121479800_121484800,chr3_121479800_121484800,chr15_121479800_121484800,chr1_91851000_91856000,chr17_121479800_121484800,chr14_121479800_121484800,chr23_121479800_121484800,chr12_121479800_121484800,chr20_91851000_91856000,chr17_156184800_156189800,chr22_91851000_91856000,chr21_91851000_91856000,chr7_91851000_91856000,chr24_156184800_156189800,chr4_91851000_91856000,chr8_121479800_121484800,chr16_91851000_91856000,chr9_156184800_156189800,chr8_156184800_156189800,chr13_156184800_156189800,chr21_156184800_156189800,chr22_156184800_156189800,chr10_121479800_121484800,chr7_156184800_156189800,chr16_121479800_121484800,chr10_91851000_91856000,chr9_121479800_121484800,chr15_91851000_91856000,chr17_91851000_91856000,chr14_91851000_91856000,chr19_156184800_156189800,chr19_91851000_91856000,chr10_156184800_156189800,chr11_156184800_156189800,chr6_91851000_91856000,chr5_156184800_156189800,chr14_156184800_156189800,chr4_121479800_121484800,chr20_156184800_156189800,chr23_156184800_156189800,chr24_91851000_91856000,chr2_121479800_121484800,chr13_121479800_121484800,chr13_91851000_91856000,chr5_91851000_91856000,chr7_121479800_121484800,chr24_121479800_121484800,chr18_156184800_156189800,chr9_91851000_91856000,chr2_91851000_91856000,chr18_121479800_121484800,chr3_91851000_91856000,chr12_91851000_91856000,chr18_91851000_91856000,chr8_91851000_91856000,chr15_156184800_156189800,chr16_156184800_156189800,chr11_91851000_91856000,chr1_121479800_121484800,chr20_121479800_121484800,chr11_121479800_121484800,chr22_121479800_121484800,chr21_121479800_121484800,chr4_156184800_156189800,chr12_156184800_156189800,chr6_156184800_156189800,chr1_156184800_156189800,chr2_156184800_156189800,chr3_156184800_156189800,chr23_91851000_91856000Xh3k4me2,h3k27ac,h2bk120ac,h3k27me3,h3k9me3,h3k4ac,h3k9acH1_Derived_Mesendoderm_Cultured_Cells,H1_Derived_Trophoblast_Cultured_Cells,H1_cell_line
score_____chr6_121479800_121484800,chr5_121479800_121484800,chr19_121479800_121484800,chr3_121479800_121484800,chr15_121479800_121484800,chr1_91851000_91856000,chr17_121479800_121484800,chr14_121479800_121484800,chr23_121479800_121484800,chr12_121479800_121484800,chr20_91851000_91856000,chr17_156184800_156189800,chr22_91851000_91856000,chr21_91851000_91856000,chr7_91851000_91856000,chr24_156184800_156189800,chr4_91851000_91856000,chr8_121479800_121484800,chr16_91851000_91856000,chr9_156184800_156189800,chr8_156184800_156189800,chr13_156184800_156189800,chr21_156184800_156189800,chr22_156184800_156189800,chr10_121479800_121484800,chr7_156184800_156189800,chr16_121479800_121484800,chr10_91851000_91856000,chr9_121479800_121484800,chr15_91851000_91856000,chr17_91851000_91856000,chr14_91851000_91856000,chr19_156184800_156189800,chr19_91851000_91856000,chr10_156184800_156189800,chr11_156184800_156189800,chr6_91851000_91856000,chr5_156184800_156189800,chr14_156184800_156189800,chr4_121479800_121484800,chr20_156184800_156189800,chr23_156184800_156189800,chr24_91851000_91856000,chr2_121479800_121484800,chr13_121479800_121484800,chr13_91851000_91856000,chr5_91851000_91856000,chr7_121479800_121484800,chr24_121479800_121484800,chr18_156184800_156189800,chr9_91851000_91856000,chr2_91851000_91856000,chr18_121479800_121484800,chr3_91851000_91856000,chr12_91851000_91856000,chr18_91851000_91856000,chr8_91851000_91856000,chr15_156184800_156189800,chr16_156184800_156189800,chr11_91851000_91856000,chr1_121479800_121484800,chr20_121479800_121484800,chr11_121479800_121484800,chr22_121479800_121484800,chr21_121479800_121484800,chr4_156184800_156189800,chr12_156184800_156189800,chr6_156184800_156189800,chr1_156184800_156189800,chr2_156184800_156189800,chr3_156184800_156189800,chr23_91851000_91856000Xh3k4me2,h3k27ac,h2bk120ac,h3k27me3,h3k9me3,h3k79me1,h3k4acH1_Derived_Mesendoderm_Cultured_Cells,H1_Derived_Trophoblast_Cultured_Cells,H1_cell_line
score_____chr6_121479800_121484800,chr5_121479800_121484800,chr19_121479800_121484800,chr3_121479800_121484800,chr15_121479800_121484800,chr1_91851000_91856000,chr17_121479800_121484800,chr14_121479800_121484800,chr23_121479800_121484800,chr12_121479800_121484800,chr20_91851000_91856000,chr17_156184800_156189800,chr22_91851000_91856000,chr21_91851000_91856000,chr7_91851000_91856000,chr24_156184800_156189800,chr4_91851000_91856000,chr8_121479800_121484800,chr16_91851000_91856000,chr9_156184800_156189800,chr8_156184800_156189800,chr13_156184800_156189800,chr21_156184800_156189800,chr22_156184800_156189800,chr10_121479800_121484800,chr7_156184800_156189800,chr16_121479800_121484800,chr10_91851000_91856000,chr9_121479800_121484800,chr15_91851000_91856000,chr17_91851000_91856000,chr14_91851000_91856000,chr19_156184800_156189800,chr19_91851000_91856000,chr10_156184800_156189800,chr11_156184800_156189800,chr6_91851000_91856000,chr5_156184800_156189800,chr14_156184800_156189800,chr4_121479800_121484800,chr20_156184800_156189800,chr23_156184800_156189800,chr24_91851000_91856000,chr2_121479800_121484800,chr13_121479800_121484800,chr13_91851000_91856000,chr5_91851000_91856000,chr7_121479800_121484800,chr24_121479800_121484800,chr18_156184800_156189800,chr9_91851000_91856000,chr2_91851000_91856000,chr18_121479800_121484800,chr3_91851000_91856000,chr12_91851000_91856000,chr18_91851000_91856000,chr8_91851000_91856000,chr15_156184800_156189800,chr16_156184800_156189800,chr11_91851000_91856000,chr1_121479800_121484800,chr20_121479800_121484800,chr11_121479800_121484800,chr22_121479800_121484800,chr21_121479800_121484800,chr4_156184800_156189800,chr12_156184800_156189800,chr6_156184800_156189800,chr1_156184800_156189800,chr2_156184800_156189800,chr3_156184800_156189800,chr23_91851000_91856000Xh3k4me2,h3k27ac,h2bk120ac,h3k27me3,h3k9me3,h3k79me1,h3k4ac,h3k9acH1_Derived_Mesendoderm_Cultured_Cells,H1_Derived_Trophoblast_Cultured_Cells,H1_cell_line
score_____chr6_121479800_121484800,chr5_121479800_121484800,chr19_121479800_121484800,chr3_121479800_121484800,chr15_121479800_121484800,chr1_91851000_91856000,chr17_121479800_121484800,chr14_121479800_121484800,chr23_121479800_121484800,chr12_121479800_121484800,chr20_91851000_91856000,chr17_156184800_156189800,chr22_91851000_91856000,chr21_91851000_91856000,chr7_91851000_91856000,chr24_156184800_156189800,chr4_91851000_91856000,chr8_121479800_121484800,chr16_91851000_91856000,chr9_156184800_156189800,chr8_156184800_156189800,chr13_156184800_156189800,chr21_156184800_156189800,chr22_156184800_156189800,chr10_121479800_121484800,chr7_156184800_156189800,chr16_121479800_121484800,chr10_91851000_91856000,chr9_121479800_121484800,chr15_91851000_91856000,chr17_91851000_91856000,chr14_91851000_91856000,chr19_156184800_156189800,chr19_91851000_91856000,chr10_156184800_156189800,chr11_156184800_156189800,chr6_91851000_91856000,chr5_156184800_156189800,chr14_156184800_156189800,chr4_121479800_121484800,chr20_156184800_156189800,chr23_156184800_156189800,chr24_91851000_91856000,chr2_121479800_121484800,chr13_121479800_121484800,chr13_91851000_91856000,chr5_91851000_91856000,chr7_121479800_121484800,chr24_121479800_121484800,chr18_156184800_156189800,chr9_91851000_91856000,chr2_91851000_91856000,chr18_121479800_121484800,chr3_91851000_91856000,chr12_91851000_91856000,chr18_91851000_91856000,chr8_91851000_91856000,chr15_156184800_156189800,chr16_156184800_156189800,chr11_91851000_91856000,chr1_121479800_121484800,chr20_121479800_121484800,chr11_121479800_121484800,chr22_121479800_121484800,chr21_121479800_121484800,chr4_156184800_156189800,chr12_156184800_156189800,chr6_156184800_156189800,chr1_156184800_156189800,chr2_156184800_156189800,chr3_156184800_156189800,chr23_91851000_91856000Xh3k4me2,h3k23ac,h3k27ac,h2bk120ac,h3k27me3,h3k9me3,h3k4ac,h3k9acH1_Derived_Mesendoderm_Cultured_Cells,H1_Derived_Trophoblast_Cultured_Cells,H1_cell_line
score_____chr6_121479800_121484800,chr5_121479800_121484800,chr19_121479800_121484800,chr3_121479800_121484800,chr15_121479800_121484800,chr1_91851000_91856000,chr17_121479800_121484800,chr14_121479800_121484800,chr23_121479800_121484800,chr12_121479800_121484800,chr20_91851000_91856000,chr17_156184800_156189800,chr22_91851000_91856000,chr21_91851000_91856000,chr7_91851000_91856000,chr24_156184800_156189800,chr4_91851000_91856000,chr8_121479800_121484800,chr16_91851000_91856000,chr9_156184800_156189800,chr8_156184800_156189800,chr13_156184800_156189800,chr21_156184800_156189800,chr22_156184800_156189800,chr10_121479800_121484800,chr7_156184800_156189800,chr16_121479800_121484800,chr10_91851000_91856000,chr9_121479800_121484800,chr15_91851000_91856000,chr17_91851000_91856000,chr14_91851000_91856000,chr19_156184800_156189800,chr19_91851000_91856000,chr10_156184800_156189800,chr11_156184800_156189800,chr6_91851000_91856000,chr5_156184800_156189800,chr14_156184800_156189800,chr4_121479800_121484800,chr20_156184800_156189800,chr23_156184800_156189800,chr24_91851000_91856000,chr2_121479800_121484800,chr13_121479800_121484800,chr13_91851000_91856000,chr5_91851000_91856000,chr7_121479800_121484800,chr24_121479800_121484800,chr18_156184800_156189800,chr9_91851000_91856000,chr2_91851000_91856000,chr18_121479800_121484800,chr3_91851000_91856000,chr12_91851000_91856000,chr18_91851000_91856000,chr8_91851000_91856000,chr15_156184800_156189800,chr16_156184800_156189800,chr11_91851000_91856000,chr1_121479800_121484800,chr20_121479800_121484800,chr11_121479800_121484800,chr22_121479800_121484800,chr21_121479800_121484800,chr4_156184800_156189800,chr12_156184800_156189800,chr6_156184800_156189800,chr1_156184800_156189800,chr2_156184800_156189800,chr3_156184800_156189800,chr23_91851000_91856000Xh3k4me2,h3k27ac,h2bk120ac,h3k27me3,h3k9me3,h3k4ac,h3k9ac,h2bk5acH1_Derived_Mesendoderm_Cultured_Cells,H1_Derived_Trophoblast_Cultured_Cells,H1_cell_line
score_____chr5_156184800_156189800,chr5_121479800_121484800,chr14_156184800_156189800,chr6_121479800_121484800,chr20_156184800_156189800,chr23_156184800_156189800,chr2_121479800_121484800,chr19_121479800_121484800,chr16_121479800_121484800,chr13_121479800_121484800,chr15_121479800_121484800,chr7_121479800_121484800,chr24_121479800_121484800,chr18_156184800_156189800,chr21_156184800_156189800,chr17_121479800_121484800,chr14_121479800_121484800,chr23_121479800_121484800,chr12_121479800_121484800,chr18_121479800_121484800,chr17_156184800_156189800,chr24_156184800_156189800,chr8_121479800_121484800,chr9_156184800_156189800,chr11_156184800_156189800,chr8_156184800_156189800,chr13_156184800_156189800,chr4_121479800_121484800,chr22_156184800_156189800,chr15_156184800_156189800,chr16_156184800_156189800,chr1_121479800_121484800,chr20_121479800_121484800,chr10_121479800_121484800,chr11_121479800_121484800,chr7_156184800_156189800,chr22_121479800_121484800,chr21_121479800_121484800,chr3_121479800_121484800,chr4_156184800_156189800,chr9_121479800_121484800,chr12_156184800_156189800,chr19_156184800_156189800,chr6_156184800_156189800,chr10_156184800_156189800,chr1_156184800_156189800,chr2_156184800_156189800,chr3_156184800_156189800Xh3k4me2,h3k27ac,h2bk120ac,h3k27me3,h3k9me3,h3k79me1,h3k4acH1_Derived_Mesendoderm_Cultured_Cells,H1_Derived_Trophoblast_Cultured_Cells,H1_cell_line
score_____chr5_156184800_156189800,chr5_121479800_121484800,chr14_156184800_156189800,chr6_121479800_121484800,chr20_156184800_156189800,chr23_156184800_156189800,chr2_121479800_121484800,chr19_121479800_121484800,chr16_121479800_121484800,chr13_121479800_121484800,chr15_121479800_121484800,chr7_121479800_121484800,chr24_121479800_121484800,chr18_156184800_156189800,chr21_156184800_156189800,chr17_121479800_121484800,chr14_121479800_121484800,chr23_121479800_121484800,chr12_121479800_121484800,chr18_121479800_121484800,chr17_156184800_156189800,chr24_156184800_156189800,chr8_121479800_121484800,chr9_156184800_156189800,chr11_156184800_156189800,chr8_156184800_156189800,chr13_156184800_156189800,chr4_121479800_121484800,chr22_156184800_156189800,chr15_156184800_156189800,chr16_156184800_156189800,chr1_121479800_121484800,chr20_121479800_121484800,chr10_121479800_121484800,chr11_121479800_121484800,chr7_156184800_156189800,chr22_121479800_121484800,chr21_121479800_121484800,chr3_121479800_121484800,chr4_156184800_156189800,chr9_121479800_121484800,chr12_156184800_156189800,chr19_156184800_156189800,chr6_156184800_156189800,chr10_156184800_156189800,chr1_156184800_156189800,chr2_156184800_156189800,chr3_156184800_156189800Xh3k4me2,h3k27ac,h2bk120ac,h3k27me3,h3k9me3,h3k79me1,h3k4ac,h3k9acH1_Derived_Mesendoderm_Cultured_Cells,H1_Derived_Trophoblast_Cultured_Cells,H1_cell_line
score_____chr5_156184800_156189800,chr5_121479800_121484800,chr14_156184800_156189800,chr6_121479800_121484800,chr20_156184800_156189800,chr23_156184800_156189800,chr2_121479800_121484800,chr19_121479800_121484800,chr16_121479800_121484800,chr13_121479800_121484800,chr15_121479800_121484800,chr7_121479800_121484800,chr24_121479800_121484800,chr18_156184800_156189800,chr21_156184800_156189800,chr17_121479800_121484800,chr14_121479800_121484800,chr23_121479800_121484800,chr12_121479800_121484800,chr18_121479800_121484800,chr17_156184800_156189800,chr24_156184800_156189800,chr8_121479800_121484800,chr9_156184800_156189800,chr11_156184800_156189800,chr8_156184800_156189800,chr13_156184800_156189800,chr4_121479800_121484800,chr22_156184800_156189800,chr15_156184800_156189800,chr16_156184800_156189800,chr1_121479800_121484800,chr20_121479800_121484800,chr10_121479800_121484800,chr11_121479800_121484800,chr7_156184800_156189800,chr22_121479800_121484800,chr21_121479800_121484800,chr3_121479800_121484800,chr4_156184800_156189800,chr9_121479800_121484800,chr12_156184800_156189800,chr19_156184800_156189800,chr6_156184800_156189800,chr10_156184800_156189800,chr1_156184800_156189800,chr2_156184800_156189800,chr3_156184800_156189800Xh3k4me2,h3k23ac,h3k27ac,h2bk120ac,h3k27me3,h3k9me3,h3k79me1,h3k4acH1_Derived_Mesendoderm_Cultured_Cells,H1_Derived_Trophoblast_Cultured_Cells,H1_cell_line
score_____chr5_156184800_156189800,chr5_121479800_121484800,chr14_156184800_156189800,chr6_121479800_121484800,chr20_156184800_156189800,chr23_156184800_156189800,chr2_121479800_121484800,chr19_121479800_121484800,chr16_121479800_121484800,chr13_121479800_121484800,chr15_121479800_121484800,chr7_121479800_121484800,chr24_121479800_121484800,chr18_156184800_156189800,chr21_156184800_156189800,chr17_121479800_121484800,chr14_121479800_121484800,chr23_121479800_121484800,chr12_121479800_121484800,chr18_121479800_121484800,chr17_156184800_156189800,chr24_156184800_156189800,chr8_121479800_121484800,chr9_156184800_156189800,chr11_156184800_156189800,chr8_156184800_156189800,chr13_156184800_156189800,chr4_121479800_121484800,chr22_156184800_156189800,chr15_156184800_156189800,chr16_156184800_156189800,chr1_121479800_121484800,chr20_121479800_121484800,chr10_121479800_121484800,chr11_121479800_121484800,chr7_156184800_156189800,chr22_121479800_121484800,chr21_121479800_121484800,chr3_121479800_121484800,chr4_156184800_156189800,chr9_121479800_121484800,chr12_156184800_156189800,chr19_156184800_156189800,chr6_156184800_156189800,chr10_156184800_156189800,chr1_156184800_156189800,chr2_156184800_156189800,chr3_156184800_156189800Xh3k4me2,h3k27ac,h2bk120ac,h3k27me3,h3k9me3,h3k79me1,h3k4ac,h2bk5acH1_Derived_Mesendoderm_Cultured_Cells,H1_Derived_Trophoblast_Cultured_Cells,H1_cell_line
score_____chr6_121479800_121484800,chr5_121479800_121484800,chr19_121479800_121484800,chr3_121479800_121484800,chr15_121479800_121484800,chr1_91851000_91856000,chr17_121479800_121484800,chr14_121479800_121484800,chr23_121479800_121484800,chr12_121479800_121484800,chr20_91851000_91856000,chr17_156184800_156189800,chr22_91851000_91856000,chr21_91851000_91856000,chr7_91851000_91856000,chr24_156184800_156189800,chr4_91851000_91856000,chr8_121479800_121484800,chr16_91851000_91856000,chr9_156184800_156189800,chr8_156184800_156189800,chr13_156184800_156189800,chr21_156184800_156189800,chr22_156184800_156189800,chr10_121479800_121484800,chr7_156184800_156189800,chr16_121479800_121484800,chr10_91851000_91856000,chr9_121479800_121484800,chr15_91851000_91856000,chr17_91851000_91856000,chr14_91851000_91856000,chr19_156184800_156189800,chr19_91851000_91856000,chr10_156184800_156189800,chr11_156184800_156189800,chr6_91851000_91856000,chr5_156184800_156189800,chr14_156184800_156189800,chr4_121479800_121484800,chr20_156184800_156189800,chr23_156184800_156189800,chr24_91851000_91856000,chr2_121479800_121484800,chr13_121479800_121484800,chr13_91851000_91856000,chr5_91851000_91856000,chr7_121479800_121484800,chr24_121479800_121484800,chr18_156184800_156189800,chr9_91851000_91856000,chr2_91851000_91856000,chr18_121479800_121484800,chr3_91851000_91856000,chr12_91851000_91856000,chr18_91851000_91856000,chr8_91851000_91856000,chr15_156184800_156189800,chr16_156184800_156189800,chr11_91851000_91856000,chr1_121479800_121484800,chr20_121479800_121484800,chr11_121479800_121484800,chr22_121479800_121484800,chr21_121479800_121484800,chr4_156184800_156189800,chr12_156184800_156189800,chr6_156184800_156189800,chr1_156184800_156189800,chr2_156184800_156189800,chr3_156184800_156189800,chr23_91851000_91856000Xh3k4me2,h3k23ac,h3k27ac,h2bk120ac,h3k27me3,h3k9me3,h3k79me1,h3k4acH1_Derived_Mesendoderm_Cultured_Cells,H1_Derived_Trophoblast_Cultured_Cells,H1_cell_line
score_____chr6_121479800_121484800,chr5_121479800_121484800,chr19_121479800_121484800,chr3_121479800_121484800,chr15_121479800_121484800,chr1_91851000_91856000,chr17_121479800_121484800,chr14_121479800_121484800,chr23_121479800_121484800,chr12_121479800_121484800,chr20_91851000_91856000,chr17_156184800_156189800,chr22_91851000_91856000,chr21_91851000_91856000,chr7_91851000_91856000,chr24_156184800_156189800,chr4_91851000_91856000,chr8_121479800_121484800,chr16_91851000_91856000,chr9_156184800_156189800,chr8_156184800_156189800,chr13_156184800_156189800,chr21_156184800_156189800,chr22_156184800_156189800,chr10_121479800_121484800,chr7_156184800_156189800,chr16_121479800_121484800,chr10_91851000_91856000,chr9_121479800_121484800,chr15_91851000_91856000,chr17_91851000_91856000,chr14_91851000_91856000,chr19_156184800_156189800,chr19_91851000_91856000,chr10_156184800_156189800,chr11_156184800_156189800,chr6_91851000_91856000,chr5_156184800_156189800,chr14_156184800_156189800,chr4_121479800_121484800,chr20_156184800_156189800,chr23_156184800_156189800,chr24_91851000_91856000,chr2_121479800_121484800,chr13_121479800_121484800,chr13_91851000_91856000,chr5_91851000_91856000,chr7_121479800_121484800,chr24_121479800_121484800,chr18_156184800_156189800,chr9_91851000_91856000,chr2_91851000_91856000,chr18_121479800_121484800,chr3_91851000_91856000,chr12_91851000_91856000,chr18_91851000_91856000,chr8_91851000_91856000,chr15_156184800_156189800,chr16_156184800_156189800,chr11_91851000_91856000,chr1_121479800_121484800,chr20_121479800_121484800,chr11_121479800_121484800,chr22_121479800_121484800,chr21_121479800_121484800,chr4_156184800_156189800,chr12_156184800_156189800,chr6_156184800_156189800,chr1_156184800_156189800,chr2_156184800_156189800,chr3_156184800_156189800,chr23_91851000_91856000Xh3k4me2,h3k23ac,h3k27ac,h2bk120ac,h3k27me3,h3k9me3,h3k4ac,h2bk5acH1_Derived_Mesendoderm_Cultured_Cells,H1_Derived_Trophoblast_Cultured_Cells,H1_cell_line
score_____chr6_121479800_121484800,chr5_121479800_121484800,chr19_121479800_121484800,chr3_121479800_121484800,chr15_121479800_121484800,chr1_91851000_91856000,chr17_121479800_121484800,chr14_121479800_121484800,chr23_121479800_121484800,chr12_121479800_121484800,chr20_91851000_91856000,chr17_156184800_156189800,chr22_91851000_91856000,chr21_91851000_91856000,chr7_91851000_91856000,chr24_156184800_156189800,chr4_91851000_91856000,chr8_121479800_121484800,chr16_91851000_91856000,chr9_156184800_156189800,chr8_156184800_156189800,chr13_156184800_156189800,chr21_156184800_156189800,chr22_156184800_156189800,chr10_121479800_121484800,chr7_156184800_156189800,chr16_121479800_121484800,chr10_91851000_91856000,chr9_121479800_121484800,chr15_91851000_91856000,chr17_91851000_91856000,chr14_91851000_91856000,chr19_156184800_156189800,chr19_91851000_91856000,chr10_156184800_156189800,chr11_156184800_156189800,chr6_91851000_91856000,chr5_156184800_156189800,chr14_156184800_156189800,chr4_121479800_121484800,chr20_156184800_156189800,chr23_156184800_156189800,chr24_91851000_91856000,chr2_121479800_121484800,chr13_121479800_121484800,chr13_91851000_91856000,chr5_91851000_91856000,chr7_121479800_121484800,chr24_121479800_121484800,chr18_156184800_156189800,chr9_91851000_91856000,chr2_91851000_91856000,chr18_121479800_121484800,chr3_91851000_91856000,chr12_91851000_91856000,chr18_91851000_91856000,chr8_91851000_91856000,chr15_156184800_156189800,chr16_156184800_156189800,chr11_91851000_91856000,chr1_121479800_121484800,chr20_121479800_121484800,chr11_121479800_121484800,chr22_121479800_121484800,chr21_121479800_121484800,chr4_156184800_156189800,chr12_156184800_156189800,chr6_156184800_156189800,chr1_156184800_156189800,chr2_156184800_156189800,chr3_156184800_156189800,chr23_91851000_91856000Xh3k4me2,h3k27ac,h2bk120ac,h3k27me3,h3k9me3,h3k4ac,h3k9ac,h3k18acH1_Derived_Mesendoderm_Cultured_Cells,H1_Derived_Trophoblast_Cultured_Cells,H1_cell_line
score_____chr5_156184800_156189800,chr5_121479800_121484800,chr14_156184800_156189800,chr6_121479800_121484800,chr20_156184800_156189800,chr23_156184800_156189800,chr2_121479800_121484800,chr19_121479800_121484800,chr13_121479800_121484800,chr15_121479800_121484800,chr7_121479800_121484800,chr24_121479800_121484800,chr18_156184800_156189800,chr21_156184800_156189800,chr17_121479800_121484800,chr14_121479800_121484800,chr23_121479800_121484800,chr12_121479800_121484800,chr18_121479800_121484800,chr17_156184800_156189800,chr24_156184800_156189800,chr8_121479800_121484800,chr9_156184800_156189800,chr11_156184800_156189800,chr8_156184800_156189800,chr13_156184800_156189800,chr4_121479800_121484800,chr9_121479800_121484800,chr22_156184800_156189800,chr15_156184800_156189800,chr16_156184800_156189800,chr1_121479800_121484800,chr20_121479800_121484800,chr10_121479800_121484800,chr11_121479800_121484800,chr7_156184800_156189800,chr22_121479800_121484800,chr21_121479800_121484800,chr16_121479800_121484800,chr4_156184800_156189800,chr12_156184800_156189800,chr3_121479800_121484800,chr19_156184800_156189800,chr6_156184800_156189800,chr10_156184800_156189800,chr1_156184800_156189800,chr2_156184800_156189800,chr3_156184800_156189800Xh3k4me2,h3k27ac,h2bk120ac,h3k27me3,h3k9me3,h3k79me1,h3k4ac,h3k18acH1_Derived_Mesendoderm_Cultured_Cells,H1_Derived_Trophoblast_Cultured_Cells,H1_cell_line
score_____chr6_121479800_121484800,chr5_121479800_121484800,chr19_121479800_121484800,chr3_121479800_121484800,chr15_121479800_121484800,chr1_91851000_91856000,chr17_121479800_121484800,chr14_121479800_121484800,chr23_121479800_121484800,chr12_121479800_121484800,chr20_91851000_91856000,chr17_156184800_156189800,chr22_91851000_91856000,chr21_91851000_91856000,chr7_91851000_91856000,chr24_156184800_156189800,chr4_91851000_91856000,chr8_121479800_121484800,chr16_91851000_91856000,chr9_156184800_156189800,chr8_156184800_156189800,chr13_156184800_156189800,chr21_156184800_156189800,chr22_156184800_156189800,chr10_121479800_121484800,chr7_156184800_156189800,chr16_121479800_121484800,chr10_91851000_91856000,chr9_121479800_121484800,chr15_91851000_91856000,chr17_91851000_91856000,chr14_91851000_91856000,chr19_156184800_156189800,chr19_91851000_91856000,chr10_156184800_156189800,chr11_156184800_156189800,chr6_91851000_91856000,chr5_156184800_156189800,chr14_156184800_156189800,chr4_121479800_121484800,chr20_156184800_156189800,chr23_156184800_156189800,chr24_91851000_91856000,chr2_121479800_121484800,chr13_121479800_121484800,chr13_91851000_91856000,chr5_91851000_91856000,chr7_121479800_121484800,chr24_121479800_121484800,chr18_156184800_156189800,chr9_91851000_91856000,chr2_91851000_91856000,chr18_121479800_121484800,chr3_91851000_91856000,chr12_91851000_91856000,chr18_91851000_91856000,chr8_91851000_91856000,chr15_156184800_156189800,chr16_156184800_156189800,chr11_91851000_91856000,chr1_121479800_121484800,chr20_121479800_121484800,chr11_121479800_121484800,chr22_121479800_121484800,chr21_121479800_121484800,chr4_156184800_156189800,chr12_156184800_156189800,chr6_156184800_156189800,chr1_156184800_156189800,chr2_156184800_156189800,chr3_156184800_156189800,chr23_91851000_91856000Xh3k4me2,h3k23ac,h3k27ac,h2bk120ac,h3k27me3,h3k9me3,h3k4ac,h3k18acH1_Derived_Mesendoderm_Cultured_Cells,H1_Derived_Trophoblast_Cultured_Cells,H1_cell_line
score_____chr6_121479800_121484800,chr5_121479800_121484800,chr19_121479800_121484800,chr3_121479800_121484800,chr15_121479800_121484800,chr1_91851000_91856000,chr17_121479800_121484800,chr14_121479800_121484800,chr23_121479800_121484800,chr12_121479800_121484800,chr20_91851000_91856000,chr17_156184800_156189800,chr22_91851000_91856000,chr21_91851000_91856000,chr7_91851000_91856000,chr24_156184800_156189800,chr4_91851000_91856000,chr8_121479800_121484800,chr16_91851000_91856000,chr9_156184800_156189800,chr8_156184800_156189800,chr13_156184800_156189800,chr21_156184800_156189800,chr22_156184800_156189800,chr10_121479800_121484800,chr7_156184800_156189800,chr16_121479800_121484800,chr10_91851000_91856000,chr9_121479800_121484800,chr15_91851000_91856000,chr17_91851000_91856000,chr14_91851000_91856000,chr19_156184800_156189800,chr19_91851000_91856000,chr10_156184800_156189800,chr11_156184800_156189800,chr6_91851000_91856000,chr5_156184800_156189800,chr14_156184800_156189800,chr4_121479800_121484800,chr20_156184800_156189800,chr23_156184800_156189800,chr24_91851000_91856000,chr2_121479800_121484800,chr13_121479800_121484800,chr13_91851000_91856000,chr5_91851000_91856000,chr7_121479800_121484800,chr24_121479800_121484800,chr18_156184800_156189800,chr9_91851000_91856000,chr2_91851000_91856000,chr18_121479800_121484800,chr3_91851000_91856000,chr12_91851000_91856000,chr18_91851000_91856000,chr8_91851000_91856000,chr15_156184800_156189800,chr16_156184800_156189800,chr11_91851000_91856000,chr1_121479800_121484800,chr20_121479800_121484800,chr11_121479800_121484800,chr22_121479800_121484800,chr21_121479800_121484800,chr4_156184800_156189800,chr12_156184800_156189800,chr6_156184800_156189800,chr1_156184800_156189800,chr2_156184800_156189800,chr3_156184800_156189800,chr23_91851000_91856000Xh3k4me2,h3k27ac,h3k27me3,h3k9me3,h3k79me1,h3k4ac,h3k9acH1_Derived_Mesendoderm_Cultured_Cells,H1_Derived_Trophoblast_Cultured_Cells,H1_cell_line
score_____chr5_156184800_156189800,chr5_121479800_121484800,chr14_156184800_156189800,chr6_121479800_121484800,chr20_156184800_156189800,chr23_156184800_156189800,chr2_121479800_121484800,chr19_121479800_121484800,chr16_121479800_121484800,chr13_121479800_121484800,chr15_121479800_121484800,chr7_121479800_121484800,chr24_121479800_121484800,chr18_156184800_156189800,chr21_156184800_156189800,chr17_121479800_121484800,chr14_121479800_121484800,chr23_121479800_121484800,chr12_121479800_121484800,chr18_121479800_121484800,chr17_156184800_156189800,chr24_156184800_156189800,chr8_121479800_121484800,chr9_156184800_156189800,chr11_156184800_156189800,chr8_156184800_156189800,chr13_156184800_156189800,chr4_121479800_121484800,chr22_156184800_156189800,chr15_156184800_156189800,chr16_156184800_156189800,chr1_121479800_121484800,chr20_121479800_121484800,chr10_121479800_121484800,chr11_121479800_121484800,chr7_156184800_156189800,chr22_121479800_121484800,chr21_121479800_121484800,chr3_121479800_121484800,chr4_156184800_156189800,chr9_121479800_121484800,chr12_156184800_156189800,chr19_156184800_156189800,chr6_156184800_156189800,chr10_156184800_156189800,chr1_156184800_156189800,chr2_156184800_156189800,chr3_156184800_156189800Xh3k4me2,h3k27ac,h3k27me3,h3k9me3,h3k79me1,h3k4ac,h3k9acH1_Derived_Mesendoderm_Cultured_Cells,H1_Derived_Trophoblast_Cultured_Cells,H1_cell_line
score_____chr5_156184800_156189800,chr5_121479800_121484800,chr14_156184800_156189800,chr6_121479800_121484800,chr20_156184800_156189800,chr23_156184800_156189800,chr2_121479800_121484800,chr19_121479800_121484800,chr16_121479800_121484800,chr13_121479800_121484800,chr15_121479800_121484800,chr7_121479800_121484800,chr24_121479800_121484800,chr18_156184800_156189800,chr21_156184800_156189800,chr17_121479800_121484800,chr14_121479800_121484800,chr23_121479800_121484800,chr12_121479800_121484800,chr18_121479800_121484800,chr17_156184800_156189800,chr24_156184800_156189800,chr8_121479800_121484800,chr9_156184800_156189800,chr11_156184800_156189800,chr8_156184800_156189800,chr13_156184800_156189800,chr4_121479800_121484800,chr22_156184800_156189800,chr15_156184800_156189800,chr16_156184800_156189800,chr1_121479800_121484800,chr20_121479800_121484800,chr10_121479800_121484800,chr11_121479800_121484800,chr7_156184800_156189800,chr22_121479800_121484800,chr21_121479800_121484800,chr3_121479800_121484800,chr4_156184800_156189800,chr9_121479800_121484800,chr12_156184800_156189800,chr19_156184800_156189800,chr6_156184800_156189800,chr10_156184800_156189800,chr1_156184800_156189800,chr2_156184800_156189800,chr3_156184800_156189800Xh3k4me2,h3k23ac,h3k27ac,h3k27me3,h3k9me3,h3k79me1,h3k4ac,h3k9acH1_Derived_Mesendoderm_Cultured_Cells,H1_Derived_Trophoblast_Cultured_Cells,H1_cell_line
score_____chr5_156184800_156189800,chr5_121479800_121484800,chr14_156184800_156189800,chr6_121479800_121484800,chr20_156184800_156189800,chr23_156184800_156189800,chr2_121479800_121484800,chr19_121479800_121484800,chr16_121479800_121484800,chr13_121479800_121484800,chr15_121479800_121484800,chr7_121479800_121484800,chr24_121479800_121484800,chr18_156184800_156189800,chr21_156184800_156189800,chr17_121479800_121484800,chr14_121479800_121484800,chr23_121479800_121484800,chr12_121479800_121484800,chr18_121479800_121484800,chr17_156184800_156189800,chr24_156184800_156189800,chr8_121479800_121484800,chr9_156184800_156189800,chr11_156184800_156189800,chr8_156184800_156189800,chr13_156184800_156189800,chr4_121479800_121484800,chr22_156184800_156189800,chr15_156184800_156189800,chr16_156184800_156189800,chr1_121479800_121484800,chr20_121479800_121484800,chr10_121479800_121484800,chr11_121479800_121484800,chr7_156184800_156189800,chr22_121479800_121484800,chr21_121479800_121484800,chr3_121479800_121484800,chr4_156184800_156189800,chr9_121479800_121484800,chr12_156184800_156189800,chr19_156184800_156189800,chr6_156184800_156189800,chr10_156184800_156189800,chr1_156184800_156189800,chr2_156184800_156189800,chr3_156184800_156189800Xh3k4me2,h3k27ac,h2bk5ac,h3k27me3,h3k9me3,h3k79me1,h3k4ac,h3k9acH1_Derived_Mesendoderm_Cultured_Cells,H1_Derived_Trophoblast_Cultured_Cells,H1_cell_line
score_____chr6_121479800_121484800,chr5_121479800_121484800,chr19_121479800_121484800,chr3_121479800_121484800,chr15_121479800_121484800,chr1_91851000_91856000,chr17_121479800_121484800,chr14_121479800_121484800,chr23_121479800_121484800,chr12_121479800_121484800,chr20_91851000_91856000,chr17_156184800_156189800,chr22_91851000_91856000,chr21_91851000_91856000,chr7_91851000_91856000,chr24_156184800_156189800,chr4_91851000_91856000,chr8_121479800_121484800,chr16_91851000_91856000,chr9_156184800_156189800,chr8_156184800_156189800,chr13_156184800_156189800,chr21_156184800_156189800,chr22_156184800_156189800,chr10_121479800_121484800,chr7_156184800_156189800,chr16_121479800_121484800,chr10_91851000_91856000,chr9_121479800_121484800,chr15_91851000_91856000,chr17_91851000_91856000,chr14_91851000_91856000,chr19_156184800_156189800,chr19_91851000_91856000,chr10_156184800_156189800,chr11_156184800_156189800,chr6_91851000_91856000,chr5_156184800_156189800,chr14_156184800_156189800,chr4_121479800_121484800,chr20_156184800_156189800,chr23_156184800_156189800,chr24_91851000_91856000,chr2_121479800_121484800,chr13_121479800_121484800,chr13_91851000_91856000,chr5_91851000_91856000,chr7_121479800_121484800,chr24_121479800_121484800,chr18_156184800_156189800,chr9_91851000_91856000,chr2_91851000_91856000,chr18_121479800_121484800,chr3_91851000_91856000,chr12_91851000_91856000,chr18_91851000_91856000,chr8_91851000_91856000,chr15_156184800_156189800,chr16_156184800_156189800,chr11_91851000_91856000,chr1_121479800_121484800,chr20_121479800_121484800,chr11_121479800_121484800,chr22_121479800_121484800,chr21_121479800_121484800,chr4_156184800_156189800,chr12_156184800_156189800,chr6_156184800_156189800,chr1_156184800_156189800,chr2_156184800_156189800,chr3_156184800_156189800,chr23_91851000_91856000Xh3k4me2,h3k23ac,h3k27ac,h3k27me3,h3k9me3,h3k79me1,h3k4ac,h3k9acH1_Derived_Mesendoderm_Cultured_Cells,H1_Derived_Trophoblast_Cultured_Cells,H1_cell_line
score_____chr6_121479800_121484800,chr5_121479800_121484800,chr19_121479800_121484800,chr3_121479800_121484800,chr15_121479800_121484800,chr1_91851000_91856000,chr17_121479800_121484800,chr14_121479800_121484800,chr23_121479800_121484800,chr12_121479800_121484800,chr20_91851000_91856000,chr17_156184800_156189800,chr22_91851000_91856000,chr21_91851000_91856000,chr7_91851000_91856000,chr24_156184800_156189800,chr4_91851000_91856000,chr8_121479800_121484800,chr16_91851000_91856000,chr9_156184800_156189800,chr8_156184800_156189800,chr13_156184800_156189800,chr21_156184800_156189800,chr22_156184800_156189800,chr10_121479800_121484800,chr7_156184800_156189800,chr16_121479800_121484800,chr10_91851000_91856000,chr9_121479800_121484800,chr15_91851000_91856000,chr17_91851000_91856000,chr14_91851000_91856000,chr19_156184800_156189800,chr19_91851000_91856000,chr10_156184800_156189800,chr11_156184800_156189800,chr6_91851000_91856000,chr5_156184800_156189800,chr14_156184800_156189800,chr4_121479800_121484800,chr20_156184800_156189800,chr23_156184800_156189800,chr24_91851000_91856000,chr2_121479800_121484800,chr13_121479800_121484800,chr13_91851000_91856000,chr5_91851000_91856000,chr7_121479800_121484800,chr24_121479800_121484800,chr18_156184800_156189800,chr9_91851000_91856000,chr2_91851000_91856000,chr18_121479800_121484800,chr3_91851000_91856000,chr12_91851000_91856000,chr18_91851000_91856000,chr8_91851000_91856000,chr15_156184800_156189800,chr16_156184800_156189800,chr11_91851000_91856000,chr1_121479800_121484800,chr20_121479800_121484800,chr11_121479800_121484800,chr22_121479800_121484800,chr21_121479800_121484800,chr4_156184800_156189800,chr12_156184800_156189800,chr6_156184800_156189800,chr1_156184800_156189800,chr2_156184800_156189800,chr3_156184800_156189800,chr23_91851000_91856000Xh3k4me2,h3k23ac,h3k27ac,h2bk5ac,h3k27me3,h3k9me3,h3k4ac,h3k9acH1_Derived_Mesendoderm_Cultured_Cells,H1_Derived_Trophoblast_Cultured_Cells,H1_cell_line
score_____chr6_121479800_121484800,chr5_121479800_121484800,chr19_121479800_121484800,chr3_121479800_121484800,chr15_121479800_121484800,chr1_91851000_91856000,chr17_121479800_121484800,chr14_121479800_121484800,chr23_121479800_121484800,chr12_121479800_121484800,chr20_91851000_91856000,chr17_156184800_156189800,chr22_91851000_91856000,chr21_91851000_91856000,chr7_91851000_91856000,chr24_156184800_156189800,chr4_91851000_91856000,chr8_121479800_121484800,chr16_91851000_91856000,chr9_156184800_156189800,chr8_156184800_156189800,chr13_156184800_156189800,chr21_156184800_156189800,chr22_156184800_156189800,chr10_121479800_121484800,chr7_156184800_156189800,chr16_121479800_121484800,chr10_91851000_91856000,chr9_121479800_121484800,chr15_91851000_91856000,chr17_91851000_91856000,chr14_91851000_91856000,chr19_156184800_156189800,chr19_91851000_91856000,chr10_156184800_156189800,chr11_156184800_156189800,chr6_91851000_91856000,chr5_156184800_156189800,chr14_156184800_156189800,chr4_121479800_121484800,chr20_156184800_156189800,chr23_156184800_156189800,chr24_91851000_91856000,chr2_121479800_121484800,chr13_121479800_121484800,chr13_91851000_91856000,chr5_91851000_91856000,chr7_121479800_121484800,chr24_121479800_121484800,chr18_156184800_156189800,chr9_91851000_91856000,chr2_91851000_91856000,chr18_121479800_121484800,chr3_91851000_91856000,chr12_91851000_91856000,chr18_91851000_91856000,chr8_91851000_91856000,chr15_156184800_156189800,chr16_156184800_156189800,chr11_91851000_91856000,chr1_121479800_121484800,chr20_121479800_121484800,chr11_121479800_121484800,chr22_121479800_121484800,chr21_121479800_121484800,chr4_156184800_156189800,chr12_156184800_156189800,chr6_156184800_156189800,chr1_156184800_156189800,chr2_156184800_156189800,chr3_156184800_156189800,chr23_91851000_91856000Xh3k4me2,h3k27ac,h3k27me3,h3k9me3,h3k79me1,h3k9ac,h3k18acH1_Derived_Mesendoderm_Cultured_Cells,H1_Derived_Trophoblast_Cultured_Cells,H1_cell_line
score_____chr6_121479800_121484800,chr5_121479800_121484800,chr19_121479800_121484800,chr3_121479800_121484800,chr15_121479800_121484800,chr1_91851000_91856000,chr17_121479800_121484800,chr14_121479800_121484800,chr23_121479800_121484800,chr12_121479800_121484800,chr20_91851000_91856000,chr17_156184800_156189800,chr22_91851000_91856000,chr21_91851000_91856000,chr7_91851000_91856000,chr24_156184800_156189800,chr4_91851000_91856000,chr8_121479800_121484800,chr16_91851000_91856000,chr9_156184800_156189800,chr8_156184800_156189800,chr13_156184800_156189800,chr21_156184800_156189800,chr22_156184800_156189800,chr10_121479800_121484800,chr7_156184800_156189800,chr16_121479800_121484800,chr10_91851000_91856000,chr9_121479800_121484800,chr15_91851000_91856000,chr17_91851000_91856000,chr14_91851000_91856000,chr19_156184800_156189800,chr19_91851000_91856000,chr10_156184800_156189800,chr11_156184800_156189800,chr6_91851000_91856000,chr5_156184800_156189800,chr14_156184800_156189800,chr4_121479800_121484800,chr20_156184800_156189800,chr23_156184800_156189800,chr24_91851000_91856000,chr2_121479800_121484800,chr13_121479800_121484800,chr13_91851000_91856000,chr5_91851000_91856000,chr7_121479800_121484800,chr24_121479800_121484800,chr18_156184800_156189800,chr9_91851000_91856000,chr2_91851000_91856000,chr18_121479800_121484800,chr3_91851000_91856000,chr12_91851000_91856000,chr18_91851000_91856000,chr8_91851000_91856000,chr15_156184800_156189800,chr16_156184800_156189800,chr11_91851000_91856000,chr1_121479800_121484800,chr20_121479800_121484800,chr11_121479800_121484800,chr22_121479800_121484800,chr21_121479800_121484800,chr4_156184800_156189800,chr12_156184800_156189800,chr6_156184800_156189800,chr1_156184800_156189800,chr2_156184800_156189800,chr3_156184800_156189800,chr23_91851000_91856000Xh3k4me2,h3k23ac,h3k27ac,h3k27me3,h3k9me3,h3k9ac,h3k18acH1_Derived_Mesendoderm_Cultured_Cells,H1_Derived_Trophoblast_Cultured_Cells,H1_cell_line
score_____chr6_121479800_121484800,chr5_121479800_121484800,chr19_121479800_121484800,chr3_121479800_121484800,chr15_121479800_121484800,chr1_91851000_91856000,chr17_121479800_121484800,chr14_121479800_121484800,chr23_121479800_121484800,chr12_121479800_121484800,chr20_91851000_91856000,chr17_156184800_156189800,chr22_91851000_91856000,chr21_91851000_91856000,chr7_91851000_91856000,chr24_156184800_156189800,chr4_91851000_91856000,chr8_121479800_121484800,chr16_91851000_91856000,chr9_156184800_156189800,chr8_156184800_156189800,chr13_156184800_156189800,chr21_156184800_156189800,chr22_156184800_156189800,chr10_121479800_121484800,chr7_156184800_156189800,chr16_121479800_121484800,chr10_91851000_91856000,chr9_121479800_121484800,chr15_91851000_91856000,chr17_91851000_91856000,chr14_91851000_91856000,chr19_156184800_156189800,chr19_91851000_91856000,chr10_156184800_156189800,chr11_156184800_156189800,chr6_91851000_91856000,chr5_156184800_156189800,chr14_156184800_156189800,chr4_121479800_121484800,chr20_156184800_156189800,chr23_156184800_156189800,chr24_91851000_91856000,chr2_121479800_121484800,chr13_121479800_121484800,chr13_91851000_91856000,chr5_91851000_91856000,chr7_121479800_121484800,chr24_121479800_121484800,chr18_156184800_156189800,chr9_91851000_91856000,chr2_91851000_91856000,chr18_121479800_121484800,chr3_91851000_91856000,chr12_91851000_91856000,chr18_91851000_91856000,chr8_91851000_91856000,chr15_156184800_156189800,chr16_156184800_156189800,chr11_91851000_91856000,chr1_121479800_121484800,chr20_121479800_121484800,chr11_121479800_121484800,chr22_121479800_121484800,chr21_121479800_121484800,chr4_156184800_156189800,chr12_156184800_156189800,chr6_156184800_156189800,chr1_156184800_156189800,chr2_156184800_156189800,chr3_156184800_156189800,chr23_91851000_91856000Xh3k4me2,h3k27ac,h2bk5ac,h3k27me3,h3k9me3,h3k9ac,h3k18acH1_Derived_Mesendoderm_Cultured_Cells,H1_Derived_Trophoblast_Cultured_Cells,H1_cell_line
score_____chr5_156184800_156189800,chr5_121479800_121484800,chr14_156184800_156189800,chr6_121479800_121484800,chr20_156184800_156189800,chr23_156184800_156189800,chr2_121479800_121484800,chr19_121479800_121484800,chr16_121479800_121484800,chr13_121479800_121484800,chr15_121479800_121484800,chr7_121479800_121484800,chr24_121479800_121484800,chr18_156184800_156189800,chr21_156184800_156189800,chr17_121479800_121484800,chr14_121479800_121484800,chr23_121479800_121484800,chr12_121479800_121484800,chr18_121479800_121484800,chr17_156184800_156189800,chr24_156184800_156189800,chr8_121479800_121484800,chr9_156184800_156189800,chr11_156184800_156189800,chr8_156184800_156189800,chr13_156184800_156189800,chr4_121479800_121484800,chr22_156184800_156189800,chr15_156184800_156189800,chr16_156184800_156189800,chr1_121479800_121484800,chr20_121479800_121484800,chr10_121479800_121484800,chr11_121479800_121484800,chr7_156184800_156189800,chr22_121479800_121484800,chr21_121479800_121484800,chr3_121479800_121484800,chr4_156184800_156189800,chr9_121479800_121484800,chr12_156184800_156189800,chr19_156184800_156189800,chr6_156184800_156189800,chr10_156184800_156189800,chr1_156184800_156189800,chr2_156184800_156189800,chr3_156184800_156189800Xh3k4me2,h3k27ac,h3k27me3,h3k9me3,h3k79me1,h3k9ac,h3k18acH1_Derived_Mesendoderm_Cultured_Cells,H1_Derived_Trophoblast_Cultured_Cells,H1_cell_line
score_____chr5_156184800_156189800,chr5_121479800_121484800,chr14_156184800_156189800,chr6_121479800_121484800,chr20_156184800_156189800,chr23_156184800_156189800,chr2_121479800_121484800,chr19_121479800_121484800,chr16_121479800_121484800,chr13_121479800_121484800,chr15_121479800_121484800,chr7_121479800_121484800,chr24_121479800_121484800,chr18_156184800_156189800,chr21_156184800_156189800,chr17_121479800_121484800,chr14_121479800_121484800,chr23_121479800_121484800,chr12_121479800_121484800,chr18_121479800_121484800,chr17_156184800_156189800,chr24_156184800_156189800,chr8_121479800_121484800,chr9_156184800_156189800,chr11_156184800_156189800,chr8_156184800_156189800,chr13_156184800_156189800,chr4_121479800_121484800,chr22_156184800_156189800,chr15_156184800_156189800,chr16_156184800_156189800,chr1_121479800_121484800,chr20_121479800_121484800,chr10_121479800_121484800,chr11_121479800_121484800,chr7_156184800_156189800,chr22_121479800_121484800,chr21_121479800_121484800,chr3_121479800_121484800,chr4_156184800_156189800,chr9_121479800_121484800,chr12_156184800_156189800,chr19_156184800_156189800,chr6_156184800_156189800,chr10_156184800_156189800,chr1_156184800_156189800,chr2_156184800_156189800,chr3_156184800_156189800Xh3k4me2,h3k23ac,h3k27ac,h3k27me3,h3k9me3,h3k79me1,h3k9ac,h3k18acH1_Derived_Mesendoderm_Cultured_Cells,H1_Derived_Trophoblast_Cultured_Cells,H1_cell_line
score_____chr5_156184800_156189800,chr5_121479800_121484800,chr14_156184800_156189800,chr6_121479800_121484800,chr20_156184800_156189800,chr23_156184800_156189800,chr2_121479800_121484800,chr19_121479800_121484800,chr16_121479800_121484800,chr13_121479800_121484800,chr15_121479800_121484800,chr7_121479800_121484800,chr24_121479800_121484800,chr18_156184800_156189800,chr21_156184800_156189800,chr17_121479800_121484800,chr14_121479800_121484800,chr23_121479800_121484800,chr12_121479800_121484800,chr18_121479800_121484800,chr17_156184800_156189800,chr24_156184800_156189800,chr8_121479800_121484800,chr9_156184800_156189800,chr11_156184800_156189800,chr8_156184800_156189800,chr13_156184800_156189800,chr4_121479800_121484800,chr22_156184800_156189800,chr15_156184800_156189800,chr16_156184800_156189800,chr1_121479800_121484800,chr20_121479800_121484800,chr10_121479800_121484800,chr11_121479800_121484800,chr7_156184800_156189800,chr22_121479800_121484800,chr21_121479800_121484800,chr3_121479800_121484800,chr4_156184800_156189800,chr9_121479800_121484800,chr12_156184800_156189800,chr19_156184800_156189800,chr6_156184800_156189800,chr10_156184800_156189800,chr1_156184800_156189800,chr2_156184800_156189800,chr3_156184800_156189800Xh3k4me2,h3k27ac,h2bk5ac,h3k27me3,h3k9me3,h3k79me1,h3k9ac,h3k18acH1_Derived_Mesendoderm_Cultured_Cells,H1_Derived_Trophoblast_Cultured_Cells,H1_cell_line
score_____chr6_121479800_121484800,chr5_121479800_121484800,chr19_121479800_121484800,chr3_121479800_121484800,chr15_121479800_121484800,chr1_91851000_91856000,chr17_121479800_121484800,chr14_121479800_121484800,chr23_121479800_121484800,chr12_121479800_121484800,chr20_91851000_91856000,chr17_156184800_156189800,chr22_91851000_91856000,chr21_91851000_91856000,chr7_91851000_91856000,chr24_156184800_156189800,chr4_91851000_91856000,chr8_121479800_121484800,chr16_91851000_91856000,chr9_156184800_156189800,chr8_156184800_156189800,chr13_156184800_156189800,chr21_156184800_156189800,chr22_156184800_156189800,chr10_121479800_121484800,chr7_156184800_156189800,chr16_121479800_121484800,chr10_91851000_91856000,chr9_121479800_121484800,chr15_91851000_91856000,chr17_91851000_91856000,chr14_91851000_91856000,chr19_156184800_156189800,chr19_91851000_91856000,chr10_156184800_156189800,chr11_156184800_156189800,chr6_91851000_91856000,chr5_156184800_156189800,chr14_156184800_156189800,chr4_121479800_121484800,chr20_156184800_156189800,chr23_156184800_156189800,chr24_91851000_91856000,chr2_121479800_121484800,chr13_121479800_121484800,chr13_91851000_91856000,chr5_91851000_91856000,chr7_121479800_121484800,chr24_121479800_121484800,chr18_156184800_156189800,chr9_91851000_91856000,chr2_91851000_91856000,chr18_121479800_121484800,chr3_91851000_91856000,chr12_91851000_91856000,chr18_91851000_91856000,chr8_91851000_91856000,chr15_156184800_156189800,chr16_156184800_156189800,chr11_91851000_91856000,chr1_121479800_121484800,chr20_121479800_121484800,chr11_121479800_121484800,chr22_121479800_121484800,chr21_121479800_121484800,chr4_156184800_156189800,chr12_156184800_156189800,chr6_156184800_156189800,chr1_156184800_156189800,chr2_156184800_156189800,chr3_156184800_156189800,chr23_91851000_91856000Xh3k4me2,h3k23ac,h3k27ac,h3k27me3,h3k9me3,h3k79me1,h3k9ac,h3k18acH1_Derived_Mesendoderm_Cultured_Cells,H1_Derived_Trophoblast_Cultured_Cells,H1_cell_line
score_____chr6_121479800_121484800,chr5_121479800_121484800,chr19_121479800_121484800,chr3_121479800_121484800,chr15_121479800_121484800,chr1_91851000_91856000,chr17_121479800_121484800,chr14_121479800_121484800,chr23_121479800_121484800,chr12_121479800_121484800,chr20_91851000_91856000,chr17_156184800_156189800,chr22_91851000_91856000,chr21_91851000_91856000,chr7_91851000_91856000,chr24_156184800_156189800,chr4_91851000_91856000,chr8_121479800_121484800,chr16_91851000_91856000,chr9_156184800_156189800,chr8_156184800_156189800,chr13_156184800_156189800,chr21_156184800_156189800,chr22_156184800_156189800,chr10_121479800_121484800,chr7_156184800_156189800,chr16_121479800_121484800,chr10_91851000_91856000,chr9_121479800_121484800,chr15_91851000_91856000,chr17_91851000_91856000,chr14_91851000_91856000,chr19_156184800_156189800,chr19_91851000_91856000,chr10_156184800_156189800,chr11_156184800_156189800,chr6_91851000_91856000,chr5_156184800_156189800,chr14_156184800_156189800,chr4_121479800_121484800,chr20_156184800_156189800,chr23_156184800_156189800,chr24_91851000_91856000,chr2_121479800_121484800,chr13_121479800_121484800,chr13_91851000_91856000,chr5_91851000_91856000,chr7_121479800_121484800,chr24_121479800_121484800,chr18_156184800_156189800,chr9_91851000_91856000,chr2_91851000_91856000,chr18_121479800_121484800,chr3_91851000_91856000,chr12_91851000_91856000,chr18_91851000_91856000,chr8_91851000_91856000,chr15_156184800_156189800,chr16_156184800_156189800,chr11_91851000_91856000,chr1_121479800_121484800,chr20_121479800_121484800,chr11_121479800_121484800,chr22_121479800_121484800,chr21_121479800_121484800,chr4_156184800_156189800,chr12_156184800_156189800,chr6_156184800_156189800,chr1_156184800_156189800,chr2_156184800_156189800,chr3_156184800_156189800,chr23_91851000_91856000Xh3k4me2,h3k23ac,h3k27ac,h2bk5ac,h3k27me3,h3k9me3,h3k9ac,h3k18acH1_Derived_Mesendoderm_Cultured_Cells,H1_Derived_Trophoblast_Cultured_Cells,H1_cell_line
score_____chr6_121479800_121484800,chr5_121479800_121484800,chr19_121479800_121484800,chr3_121479800_121484800,chr15_121479800_121484800,chr1_91851000_91856000,chr17_121479800_121484800,chr14_121479800_121484800,chr23_121479800_121484800,chr12_121479800_121484800,chr20_91851000_91856000,chr17_156184800_156189800,chr22_91851000_91856000,chr21_91851000_91856000,chr7_91851000_91856000,chr24_156184800_156189800,chr4_91851000_91856000,chr8_121479800_121484800,chr16_91851000_91856000,chr9_156184800_156189800,chr8_156184800_156189800,chr13_156184800_156189800,chr21_156184800_156189800,chr22_156184800_156189800,chr10_121479800_121484800,chr7_156184800_156189800,chr16_121479800_121484800,chr10_91851000_91856000,chr9_121479800_121484800,chr15_91851000_91856000,chr17_91851000_91856000,chr14_91851000_91856000,chr19_156184800_156189800,chr19_91851000_91856000,chr10_156184800_156189800,chr11_156184800_156189800,chr6_91851000_91856000,chr5_156184800_156189800,chr14_156184800_156189800,chr4_121479800_121484800,chr20_156184800_156189800,chr23_156184800_156189800,chr24_91851000_91856000,chr2_121479800_121484800,chr13_121479800_121484800,chr13_91851000_91856000,chr5_91851000_91856000,chr7_121479800_121484800,chr24_121479800_121484800,chr18_156184800_156189800,chr9_91851000_91856000,chr2_91851000_91856000,chr18_121479800_121484800,chr3_91851000_91856000,chr12_91851000_91856000,chr18_91851000_91856000,chr8_91851000_91856000,chr15_156184800_156189800,chr16_156184800_156189800,chr11_91851000_91856000,chr1_121479800_121484800,chr20_121479800_121484800,chr11_121479800_121484800,chr22_121479800_121484800,chr21_121479800_121484800,chr4_156184800_156189800,chr12_156184800_156189800,chr6_156184800_156189800,chr1_156184800_156189800,chr2_156184800_156189800,chr3_156184800_156189800,chr23_91851000_91856000Xh3k4me2,h3k27ac,h2bk120ac,h3k27me3,h3k9me3,h3k79me1,h3k9acH1_Derived_Mesendoderm_Cultured_Cells,H1_Derived_Trophoblast_Cultured_Cells,H1_cell_line
score_____chr6_121479800_121484800,chr5_121479800_121484800,chr19_121479800_121484800,chr3_121479800_121484800,chr15_121479800_121484800,chr1_91851000_91856000,chr17_121479800_121484800,chr14_121479800_121484800,chr23_121479800_121484800,chr12_121479800_121484800,chr20_91851000_91856000,chr17_156184800_156189800,chr22_91851000_91856000,chr21_91851000_91856000,chr7_91851000_91856000,chr24_156184800_156189800,chr4_91851000_91856000,chr8_121479800_121484800,chr16_91851000_91856000,chr9_156184800_156189800,chr8_156184800_156189800,chr13_156184800_156189800,chr21_156184800_156189800,chr22_156184800_156189800,chr10_121479800_121484800,chr7_156184800_156189800,chr16_121479800_121484800,chr10_91851000_91856000,chr9_121479800_121484800,chr15_91851000_91856000,chr17_91851000_91856000,chr14_91851000_91856000,chr19_156184800_156189800,chr19_91851000_91856000,chr10_156184800_156189800,chr11_156184800_156189800,chr6_91851000_91856000,chr5_156184800_156189800,chr14_156184800_156189800,chr4_121479800_121484800,chr20_156184800_156189800,chr23_156184800_156189800,chr24_91851000_91856000,chr2_121479800_121484800,chr13_121479800_121484800,chr13_91851000_91856000,chr5_91851000_91856000,chr7_121479800_121484800,chr24_121479800_121484800,chr18_156184800_156189800,chr9_91851000_91856000,chr2_91851000_91856000,chr18_121479800_121484800,chr3_91851000_91856000,chr12_91851000_91856000,chr18_91851000_91856000,chr8_91851000_91856000,chr15_156184800_156189800,chr16_156184800_156189800,chr11_91851000_91856000,chr1_121479800_121484800,chr20_121479800_121484800,chr11_121479800_121484800,chr22_121479800_121484800,chr21_121479800_121484800,chr4_156184800_156189800,chr12_156184800_156189800,chr6_156184800_156189800,chr1_156184800_156189800,chr2_156184800_156189800,chr3_156184800_156189800,chr23_91851000_91856000Xh3k4me2,h3k23ac,h3k27ac,h2bk120ac,h3k27me3,h3k9me3,h3k9acH1_Derived_Mesendoderm_Cultured_Cells,H1_Derived_Trophoblast_Cultured_Cells,H1_cell_line
score_____chr6_121479800_121484800,chr5_121479800_121484800,chr19_121479800_121484800,chr3_121479800_121484800,chr15_121479800_121484800,chr1_91851000_91856000,chr17_121479800_121484800,chr14_121479800_121484800,chr23_121479800_121484800,chr12_121479800_121484800,chr20_91851000_91856000,chr17_156184800_156189800,chr22_91851000_91856000,chr21_91851000_91856000,chr7_91851000_91856000,chr24_156184800_156189800,chr4_91851000_91856000,chr8_121479800_121484800,chr16_91851000_91856000,chr9_156184800_156189800,chr8_156184800_156189800,chr13_156184800_156189800,chr21_156184800_156189800,chr22_156184800_156189800,chr10_121479800_121484800,chr7_156184800_156189800,chr16_121479800_121484800,chr10_91851000_91856000,chr9_121479800_121484800,chr15_91851000_91856000,chr17_91851000_91856000,chr14_91851000_91856000,chr19_156184800_156189800,chr19_91851000_91856000,chr10_156184800_156189800,chr11_156184800_156189800,chr6_91851000_91856000,chr5_156184800_156189800,chr14_156184800_156189800,chr4_121479800_121484800,chr20_156184800_156189800,chr23_156184800_156189800,chr24_91851000_91856000,chr2_121479800_121484800,chr13_121479800_121484800,chr13_91851000_91856000,chr5_91851000_91856000,chr7_121479800_121484800,chr24_121479800_121484800,chr18_156184800_156189800,chr9_91851000_91856000,chr2_91851000_91856000,chr18_121479800_121484800,chr3_91851000_91856000,chr12_91851000_91856000,chr18_91851000_91856000,chr8_91851000_91856000,chr15_156184800_156189800,chr16_156184800_156189800,chr11_91851000_91856000,chr1_121479800_121484800,chr20_121479800_121484800,chr11_121479800_121484800,chr22_121479800_121484800,chr21_121479800_121484800,chr4_156184800_156189800,chr12_156184800_156189800,chr6_156184800_156189800,chr1_156184800_156189800,chr2_156184800_156189800,chr3_156184800_156189800,chr23_91851000_91856000Xh3k4me2,h3k27ac,h2bk120ac,h3k27me3,h3k9me3,h3k9ac,h2bk5acH1_Derived_Mesendoderm_Cultured_Cells,H1_Derived_Trophoblast_Cultured_Cells,H1_cell_line
score_____chr5_156184800_156189800,chr5_121479800_121484800,chr14_156184800_156189800,chr6_121479800_121484800,chr20_156184800_156189800,chr23_156184800_156189800,chr2_121479800_121484800,chr19_121479800_121484800,chr16_121479800_121484800,chr13_121479800_121484800,chr15_121479800_121484800,chr7_121479800_121484800,chr24_121479800_121484800,chr18_156184800_156189800,chr21_156184800_156189800,chr17_121479800_121484800,chr14_121479800_121484800,chr23_121479800_121484800,chr12_121479800_121484800,chr18_121479800_121484800,chr17_156184800_156189800,chr24_156184800_156189800,chr8_121479800_121484800,chr9_156184800_156189800,chr11_156184800_156189800,chr8_156184800_156189800,chr13_156184800_156189800,chr4_121479800_121484800,chr22_156184800_156189800,chr15_156184800_156189800,chr16_156184800_156189800,chr1_121479800_121484800,chr20_121479800_121484800,chr10_121479800_121484800,chr11_121479800_121484800,chr7_156184800_156189800,chr22_121479800_121484800,chr21_121479800_121484800,chr3_121479800_121484800,chr4_156184800_156189800,chr9_121479800_121484800,chr12_156184800_156189800,chr19_156184800_156189800,chr6_156184800_156189800,chr10_156184800_156189800,chr1_156184800_156189800,chr2_156184800_156189800,chr3_156184800_156189800Xh3k4me2,h3k27ac,h2bk120ac,h3k27me3,h3k9me3,h3k79me1,h3k9acH1_Derived_Mesendoderm_Cultured_Cells,H1_Derived_Trophoblast_Cultured_Cells,H1_cell_line
score_____chr5_156184800_156189800,chr5_121479800_121484800,chr14_156184800_156189800,chr6_121479800_121484800,chr20_156184800_156189800,chr23_156184800_156189800,chr2_121479800_121484800,chr19_121479800_121484800,chr16_121479800_121484800,chr13_121479800_121484800,chr15_121479800_121484800,chr7_121479800_121484800,chr24_121479800_121484800,chr18_156184800_156189800,chr21_156184800_156189800,chr17_121479800_121484800,chr14_121479800_121484800,chr23_121479800_121484800,chr12_121479800_121484800,chr18_121479800_121484800,chr17_156184800_156189800,chr24_156184800_156189800,chr8_121479800_121484800,chr9_156184800_156189800,chr11_156184800_156189800,chr8_156184800_156189800,chr13_156184800_156189800,chr4_121479800_121484800,chr22_156184800_156189800,chr15_156184800_156189800,chr16_156184800_156189800,chr1_121479800_121484800,chr20_121479800_121484800,chr10_121479800_121484800,chr11_121479800_121484800,chr7_156184800_156189800,chr22_121479800_121484800,chr21_121479800_121484800,chr3_121479800_121484800,chr4_156184800_156189800,chr9_121479800_121484800,chr12_156184800_156189800,chr19_156184800_156189800,chr6_156184800_156189800,chr10_156184800_156189800,chr1_156184800_156189800,chr2_156184800_156189800,chr3_156184800_156189800Xh3k4me2,h3k23ac,h3k27ac,h2bk120ac,h3k27me3,h3k9me3,h3k79me1,h3k9acH1_Derived_Mesendoderm_Cultured_Cells,H1_Derived_Trophoblast_Cultured_Cells,H1_cell_line
score_____chr5_156184800_156189800,chr5_121479800_121484800,chr14_156184800_156189800,chr6_121479800_121484800,chr20_156184800_156189800,chr23_156184800_156189800,chr2_121479800_121484800,chr19_121479800_121484800,chr16_121479800_121484800,chr13_121479800_121484800,chr15_121479800_121484800,chr7_121479800_121484800,chr24_121479800_121484800,chr18_156184800_156189800,chr21_156184800_156189800,chr17_121479800_121484800,chr14_121479800_121484800,chr23_121479800_121484800,chr12_121479800_121484800,chr18_121479800_121484800,chr17_156184800_156189800,chr24_156184800_156189800,chr8_121479800_121484800,chr9_156184800_156189800,chr11_156184800_156189800,chr8_156184800_156189800,chr13_156184800_156189800,chr4_121479800_121484800,chr22_156184800_156189800,chr15_156184800_156189800,chr16_156184800_156189800,chr1_121479800_121484800,chr20_121479800_121484800,chr10_121479800_121484800,chr11_121479800_121484800,chr7_156184800_156189800,chr22_121479800_121484800,chr21_121479800_121484800,chr3_121479800_121484800,chr4_156184800_156189800,chr9_121479800_121484800,chr12_156184800_156189800,chr19_156184800_156189800,chr6_156184800_156189800,chr10_156184800_156189800,chr1_156184800_156189800,chr2_156184800_156189800,chr3_156184800_156189800Xh3k4me2,h3k27ac,h2bk120ac,h3k27me3,h3k9me3,h3k79me1,h3k9ac,h2bk5acH1_Derived_Mesendoderm_Cultured_Cells,H1_Derived_Trophoblast_Cultured_Cells,H1_cell_line
score_____chr6_121479800_121484800,chr5_121479800_121484800,chr19_121479800_121484800,chr3_121479800_121484800,chr15_121479800_121484800,chr1_91851000_91856000,chr17_121479800_121484800,chr14_121479800_121484800,chr23_121479800_121484800,chr12_121479800_121484800,chr20_91851000_91856000,chr17_156184800_156189800,chr22_91851000_91856000,chr21_91851000_91856000,chr7_91851000_91856000,chr24_156184800_156189800,chr4_91851000_91856000,chr8_121479800_121484800,chr16_91851000_91856000,chr9_156184800_156189800,chr8_156184800_156189800,chr13_156184800_156189800,chr21_156184800_156189800,chr22_156184800_156189800,chr10_121479800_121484800,chr7_156184800_156189800,chr16_121479800_121484800,chr10_91851000_91856000,chr9_121479800_121484800,chr15_91851000_91856000,chr17_91851000_91856000,chr14_91851000_91856000,chr19_156184800_156189800,chr19_91851000_91856000,chr10_156184800_156189800,chr11_156184800_156189800,chr6_91851000_91856000,chr5_156184800_156189800,chr14_156184800_156189800,chr4_121479800_121484800,chr20_156184800_156189800,chr23_156184800_156189800,chr24_91851000_91856000,chr2_121479800_121484800,chr13_121479800_121484800,chr13_91851000_91856000,chr5_91851000_91856000,chr7_121479800_121484800,chr24_121479800_121484800,chr18_156184800_156189800,chr9_91851000_91856000,chr2_91851000_91856000,chr18_121479800_121484800,chr3_91851000_91856000,chr12_91851000_91856000,chr18_91851000_91856000,chr8_91851000_91856000,chr15_156184800_156189800,chr16_156184800_156189800,chr11_91851000_91856000,chr1_121479800_121484800,chr20_121479800_121484800,chr11_121479800_121484800,chr22_121479800_121484800,chr21_121479800_121484800,chr4_156184800_156189800,chr12_156184800_156189800,chr6_156184800_156189800,chr1_156184800_156189800,chr2_156184800_156189800,chr3_156184800_156189800,chr23_91851000_91856000Xh3k4me2,h3k23ac,h3k27ac,h2bk120ac,h3k27me3,h3k9me3,h3k79me1,h3k9acH1_Derived_Mesendoderm_Cultured_Cells,H1_Derived_Trophoblast_Cultured_Cells,H1_cell_line
score_____chr6_121479800_121484800,chr5_121479800_121484800,chr19_121479800_121484800,chr3_121479800_121484800,chr15_121479800_121484800,chr1_91851000_91856000,chr17_121479800_121484800,chr14_121479800_121484800,chr23_121479800_121484800,chr12_121479800_121484800,chr20_91851000_91856000,chr17_156184800_156189800,chr22_91851000_91856000,chr21_91851000_91856000,chr7_91851000_91856000,chr24_156184800_156189800,chr4_91851000_91856000,chr8_121479800_121484800,chr16_91851000_91856000,chr9_156184800_156189800,chr8_156184800_156189800,chr13_156184800_156189800,chr21_156184800_156189800,chr22_156184800_156189800,chr10_121479800_121484800,chr7_156184800_156189800,chr16_121479800_121484800,chr10_91851000_91856000,chr9_121479800_121484800,chr15_91851000_91856000,chr17_91851000_91856000,chr14_91851000_91856000,chr19_156184800_156189800,chr19_91851000_91856000,chr10_156184800_156189800,chr11_156184800_156189800,chr6_91851000_91856000,chr5_156184800_156189800,chr14_156184800_156189800,chr4_121479800_121484800,chr20_156184800_156189800,chr23_156184800_156189800,chr24_91851000_91856000,chr2_121479800_121484800,chr13_121479800_121484800,chr13_91851000_91856000,chr5_91851000_91856000,chr7_121479800_121484800,chr24_121479800_121484800,chr18_156184800_156189800,chr9_91851000_91856000,chr2_91851000_91856000,chr18_121479800_121484800,chr3_91851000_91856000,chr12_91851000_91856000,chr18_91851000_91856000,chr8_91851000_91856000,chr15_156184800_156189800,chr16_156184800_156189800,chr11_91851000_91856000,chr1_121479800_121484800,chr20_121479800_121484800,chr11_121479800_121484800,chr22_121479800_121484800,chr21_121479800_121484800,chr4_156184800_156189800,chr12_156184800_156189800,chr6_156184800_156189800,chr1_156184800_156189800,chr2_156184800_156189800,chr3_156184800_156189800,chr23_91851000_91856000Xh3k4me2,h3k23ac,h3k27ac,h2bk120ac,h3k27me3,h3k9me3,h3k9ac,h2bk5acH1_Derived_Mesendoderm_Cultured_Cells,H1_Derived_Trophoblast_Cultured_Cells,H1_cell_line
score_____chr6_121479800_121484800,chr5_121479800_121484800,chr20_143282200_143287200,chr6_121485000_142539000,chr9_121474600_121479600,chr21_121485000_142539000,chr19_121479800_121484800,chr3_121479800_121484800,chr15_121479800_121484800,chr19_143282200_143287200,chr13_121485000_142539000,chr14_121479800_121484800,chr2_121474600_121479600,chr12_121479800_121484800,chr11_121485000_142539000,chr7_143282200_143287200,chr17_121474600_121479600,chr24_121474600_121479600,chr8_121479800_121484800,chr16_91851000_91856000,chr4_224195400_224200400,chr15_143282200_143287200,chr6_224195400_224200400,chr20_224195400_224200400,chr1_121474600_121479600,chr9_121485000_142539000,chr5_143282200_143287200,chr3_143282200_143287200,chr24_91851000_91856000,chr10_143282200_143287200,chr10_91851000_91856000,chr22_121485000_142539000,chr15_91851000_91856000,chr17_91851000_91856000,chr21_121474600_121479600,chr22_224195400_224200400,chr12_143282200_143287200,chr15_224195400_224200400,chr17_156184800_156189800,chr23_156184800_156189800,chr7_121474600_121479600,chr2_121479800_121484800,chr13_121474600_121479600,chr13_91851000_91856000,chr20_121485000_142539000,chr7_121479800_121484800,chr14_91851000_91856000,chr5_121485000_142539000,chr18_156184800_156189800,chr12_121474600_121479600,chr20_121474600_121479600,chr16_143282200_143287200,chr2_91851000_91856000,chr10_224195400_224200400,chr3_91851000_91856000,chr12_91851000_91856000,chr1_121485000_142539000,chr4_121485000_142539000,chr5_121474600_121479600,chr8_91851000_91856000,chr21_224195400_224200400,chr24_121485000_142539000,chr4_143282200_143287200,chr16_156184800_156189800,chr1_121479800_121484800,chr6_143282200_143287200,chr18_121474600_121479600,chr11_121479800_121484800,chr9_224195400_224200400,chr24_143282200_143287200,chr18_121485000_142539000,chr4_156184800_156189800,chr9_121479800_121484800,chr1_224195400_224200400,chr3_224195400_224200400,chr8_121474600_121479600,chr6_121474600_121479600,chr2_156184800_156189800,chr3_156184800_156189800,chr23_91851000_91856000,chr19_121485000_142539000,chr14_224195400_224200400,chr23_224195400_224200400,chr17_143282200_143287200,chr12_121485000_142539000,chr14_143282200_143287200,chr8_121485000_142539000,chr17_121479800_121484800,chr11_143282200_143287200,chr23_121479800_121484800,chr20_91851000_91856000,chr4_121474600_121479600,chr22_91851000_91856000,chr21_91851000_91856000,chr7_91851000_91856000,chr24_156184800_156189800,chr4_91851000_91856000,chr1_91851000_91856000,chr9_156184800_156189800,chr16_224195400_224200400,chr13_156184800_156189800,chr21_156184800_156189800,chr22_156184800_156189800,chr8_143282200_143287200,chr10_121479800_121484800,chr7_156184800_156189800,chr9_143282200_143287200,chr7_224195400_224200400,chr16_121479800_121484800,chr23_143282200_143287200,chr2_224195400_224200400,chr3_121485000_142539000,chr12_224195400_224200400,chr19_91851000_91856000,chr11_156184800_156189800,chr11_121474600_121479600,chr23_121474600_121479600,chr6_91851000_91856000,chr5_156184800_156189800,chr14_156184800_156189800,chr4_121479800_121484800,chr20_156184800_156189800,chr14_121485000_142539000,chr13_121479800_121484800,chr24_224195400_224200400,chr5_91851000_91856000,chr2_121485000_142539000,chr24_121479800_121484800,chr18_143282200_143287200,chr8_224195400_224200400,chr5_224195400_224200400,chr19_121474600_121479600,chr17_121485000_142539000,chr10_121485000_142539000,chr9_91851000_91856000,chr18_121479800_121484800,chr6_156184800_156189800,chr3_121474600_121479600,chr14_121474600_121479600,chr22_121474600_121479600,chr18_224195400_224200400,chr2_143282200_143287200,chr17_224195400_224200400,chr23_121485000_142539000,chr19_156184800_156189800,chr16_121474600_121479600,chr1_156184800_156189800,chr1_143282200_143287200,chr22_143282200_143287200,chr15_156184800_156189800,chr18_91851000_91856000,chr11_91851000_91856000,chr10_121474600_121479600,chr11_224195400_224200400,chr20_121479800_121484800,chr15_121485000_142539000,chr21_143282200_143287200,chr8_156184800_156189800,chr22_121479800_121484800,chr15_121474600_121479600,chr21_121479800_121484800,chr13_143282200_143287200,chr7_121485000_142539000,chr12_156184800_156189800,chr10_156184800_156189800,chr13_224195400_224200400,chr19_224195400_224200400,chr16_121485000_142539000Xh3k27ac,h3k79me1,h3k9ac,h2bk5ac,h3k18ac,h3k4me2,h3k4me1,h3k36me3,h2ak5ac,h2bk120ac,h3k23ac,h3k9me3,h3k4acH1_Derived_Mesendoderm_Cultured_Cells,H1_Derived_Trophoblast_Cultured_Cells,H1_cell_line
score_____chr6_91851000_91856000,chr5_156184800_156189800,chr5_121479800_121484800,chr18_121479800_121484800,chr14_156184800_156189800,chr17_156184800_156189800,chr20_156184800_156189800,chr23_156184800_156189800,chr24_91851000_91856000,chr2_121479800_121484800,chr19_121479800_121484800,chr3_91851000_91856000,chr10_156184800_156189800,chr13_91851000_91856000,chr15_121479800_121484800,chr5_91851000_91856000,chr7_121479800_121484800,chr24_121479800_121484800,chr18_156184800_156189800,chr2_91851000_91856000,chr14_121479800_121484800,chr23_121479800_121484800,chr3_121479800_121484800,chr12_121479800_121484800,chr9_91851000_91856000,chr16_156184800_156189800,chr17_121479800_121484800,chr4_121479800_121484800,chr22_91851000_91856000,chr21_91851000_91856000,chr12_91851000_91856000,chr13_121479800_121484800,chr24_156184800_156189800,chr21_121479800_121484800,chr4_91851000_91856000,chr8_121479800_121484800,chr16_91851000_91856000,chr9_156184800_156189800,chr8_91851000_91856000,chr11_156184800_156189800,chr8_156184800_156189800,chr13_156184800_156189800,chr21_156184800_156189800,chr22_156184800_156189800,chr15_156184800_156189800,chr18_91851000_91856000,chr11_91851000_91856000,chr1_121479800_121484800,chr20_121479800_121484800,chr10_121479800_121484800,chr11_121479800_121484800,chr7_156184800_156189800,chr6_121479800_121484800,chr22_121479800_121484800,chr16_121479800_121484800,chr1_91851000_91856000,chr7_91851000_91856000,chr10_91851000_91856000,chr4_156184800_156189800,chr9_121479800_121484800,chr12_156184800_156189800,chr15_91851000_91856000,chr20_91851000_91856000,chr17_91851000_91856000,chr14_91851000_91856000,chr19_156184800_156189800,chr6_156184800_156189800,chr19_91851000_91856000,chr1_156184800_156189800,chr2_156184800_156189800,chr3_156184800_156189800,chr23_91851000_91856000Xh3k4me2,h3k23ac,h2bk120ac,h3k27me3,h3k9me3,h3k4ac,h3k18acH1_Derived_Mesendoderm_Cultured_Cells,H1_Derived_Trophoblast_Cultured_Cells,H1_Derived_Mesenchymal_Stem_Cells
score_____chr6_121479800_121484800,chr5_121479800_121484800,chr19_121479800_121484800,chr3_121479800_121484800,chr15_121479800_121484800,chr2_91851000_91856000,chr14_121479800_121484800,chr23_121479800_121484800,chr12_121479800_121484800,chr20_91851000_91856000,chr4_121479800_121484800,chr22_91851000_91856000,chr21_91851000_91856000,chr13_121479800_121484800,chr24_156184800_156189800,chr4_91851000_91856000,chr21_121479800_121484800,chr16_91851000_91856000,chr9_156184800_156189800,chr8_156184800_156189800,chr13_156184800_156189800,chr21_156184800_156189800,chr22_156184800_156189800,chr10_121479800_121484800,chr7_156184800_156189800,chr7_91851000_91856000,chr10_91851000_91856000,chr8_121479800_121484800,chr9_121479800_121484800,chr15_91851000_91856000,chr17_91851000_91856000,chr14_91851000_91856000,chr19_156184800_156189800,chr19_91851000_91856000,chr11_156184800_156189800,chr6_91851000_91856000,chr5_156184800_156189800,chr14_156184800_156189800,chr17_156184800_156189800,chr20_156184800_156189800,chr23_156184800_156189800,chr24_91851000_91856000,chr2_121479800_121484800,chr16_121479800_121484800,chr10_156184800_156189800,chr13_91851000_91856000,chr5_91851000_91856000,chr7_121479800_121484800,chr24_121479800_121484800,chr18_156184800_156189800,chr9_91851000_91856000,chr17_121479800_121484800,chr18_121479800_121484800,chr3_91851000_91856000,chr12_91851000_91856000,chr18_91851000_91856000,chr8_91851000_91856000,chr15_156184800_156189800,chr16_156184800_156189800,chr11_91851000_91856000,chr1_121479800_121484800,chr20_121479800_121484800,chr11_121479800_121484800,chr22_121479800_121484800,chr1_91851000_91856000,chr4_156184800_156189800,chr12_156184800_156189800,chr6_156184800_156189800,chr1_156184800_156189800,chr2_156184800_156189800,chr3_156184800_156189800,chr23_91851000_91856000Xh3k4me2,h3k23ac,h3k27ac,h2bk120ac,h3k9me3,h3k4ac,h3k18acH1_Derived_Mesendoderm_Cultured_Cells,H1_Derived_Trophoblast_Cultured_Cells,H1_Derived_Mesenchymal_Stem_Cells
score_____chr6_91851000_91856000,chr6_121479800_121484800,chr5_121479800_121484800,chr4_121479800_121484800,chr24_91851000_91856000,chr2_121479800_121484800,chr19_121479800_121484800,chr3_91851000_91856000,chr3_121479800_121484800,chr13_91851000_91856000,chr15_121479800_121484800,chr5_91851000_91856000,chr7_121479800_121484800,chr24_121479800_121484800,chr2_91851000_91856000,chr14_121479800_121484800,chr23_121479800_121484800,chr12_121479800_121484800,chr20_91851000_91856000,chr17_121479800_121484800,chr18_121479800_121484800,chr22_91851000_91856000,chr21_91851000_91856000,chr12_91851000_91856000,chr13_121479800_121484800,chr4_91851000_91856000,chr8_121479800_121484800,chr16_91851000_91856000,chr8_91851000_91856000,chr1_91851000_91856000,chr16_121479800_121484800,chr18_91851000_91856000,chr11_91851000_91856000,chr1_121479800_121484800,chr20_121479800_121484800,chr10_121479800_121484800,chr11_121479800_121484800,chr22_121479800_121484800,chr21_121479800_121484800,chr7_91851000_91856000,chr10_91851000_91856000,chr9_121479800_121484800,chr15_91851000_91856000,chr9_91851000_91856000,chr17_91851000_91856000,chr14_91851000_91856000,chr19_91851000_91856000,chr23_91851000_91856000Xh3k4me2,h3k23ac,h2bk120ac,h3k27me3,h3k9me3,h3k9ac,h3k18acH1_Derived_Mesendoderm_Cultured_Cells,H1_Derived_Trophoblast_Cultured_Cells,H1_Derived_Mesenchymal_Stem_Cells
score_____chr6_121479800_121484800,chr5_121479800_121484800,chr19_121479800_121484800,chr3_121479800_121484800,chr15_121479800_121484800,chr1_91851000_91856000,chr2_91851000_91856000,chr14_121479800_121484800,chr23_121479800_121484800,chr12_121479800_121484800,chr20_91851000_91856000,chr17_156184800_156189800,chr22_91851000_91856000,chr21_91851000_91856000,chr24_156184800_156189800,chr4_91851000_91856000,chr8_121479800_121484800,chr16_91851000_91856000,chr9_156184800_156189800,chr8_156184800_156189800,chr13_156184800_156189800,chr21_156184800_156189800,chr7_91851000_91856000,chr10_121479800_121484800,chr7_156184800_156189800,chr16_121479800_121484800,chr10_91851000_91856000,chr12_156184800_156189800,chr15_91851000_91856000,chr17_91851000_91856000,chr14_91851000_91856000,chr19_156184800_156189800,chr22_156184800_156189800,chr19_91851000_91856000,chr10_156184800_156189800,chr11_156184800_156189800,chr6_91851000_91856000,chr5_156184800_156189800,chr14_156184800_156189800,chr4_121479800_121484800,chr20_156184800_156189800,chr23_156184800_156189800,chr24_91851000_91856000,chr2_121479800_121484800,chr13_121479800_121484800,chr13_91851000_91856000,chr5_91851000_91856000,chr7_121479800_121484800,chr24_121479800_121484800,chr18_156184800_156189800,chr9_91851000_91856000,chr17_121479800_121484800,chr18_121479800_121484800,chr3_91851000_91856000,chr12_91851000_91856000,chr18_91851000_91856000,chr8_91851000_91856000,chr15_156184800_156189800,chr16_156184800_156189800,chr11_91851000_91856000,chr1_121479800_121484800,chr20_121479800_121484800,chr11_121479800_121484800,chr22_121479800_121484800,chr21_121479800_121484800,chr4_156184800_156189800,chr9_121479800_121484800,chr6_156184800_156189800,chr1_156184800_156189800,chr2_156184800_156189800,chr3_156184800_156189800,chr23_91851000_91856000Xh3k4me2,h3k23ac,h2bk120ac,h3k27me3,h3k9me3,h3k4ac,h3k18acH1_Derived_Mesendoderm_Cultured_Cells,H1_Derived_Trophoblast_Cultured_Cells,H1_Derived_Mesenchymal_Stem_Cells
score_____chr6_91851000_91856000,chr6_121479800_121484800,chr5_121479800_121484800,chr4_121479800_121484800,chr24_91851000_91856000,chr2_121479800_121484800,chr19_121479800_121484800,chr3_91851000_91856000,chr3_121479800_121484800,chr13_91851000_91856000,chr15_121479800_121484800,chr5_91851000_91856000,chr7_121479800_121484800,chr24_121479800_121484800,chr2_91851000_91856000,chr14_121479800_121484800,chr23_121479800_121484800,chr12_121479800_121484800,chr20_91851000_91856000,chr17_121479800_121484800,chr18_121479800_121484800,chr22_91851000_91856000,chr21_91851000_91856000,chr12_91851000_91856000,chr13_121479800_121484800,chr4_91851000_91856000,chr8_121479800_121484800,chr16_91851000_91856000,chr8_91851000_91856000,chr1_91851000_91856000,chr16_121479800_121484800,chr18_91851000_91856000,chr11_91851000_91856000,chr1_121479800_121484800,chr20_121479800_121484800,chr10_121479800_121484800,chr11_121479800_121484800,chr22_121479800_121484800,chr21_121479800_121484800,chr7_91851000_91856000,chr10_91851000_91856000,chr9_121479800_121484800,chr15_91851000_91856000,chr9_91851000_91856000,chr17_91851000_91856000,chr14_91851000_91856000,chr19_91851000_91856000,chr23_91851000_91856000Xh3k4me2,h3k23ac,h2bk120ac,h3k27me3,h3k9me3,h3k4ac,h3k9acH1_Derived_Mesendoderm_Cultured_Cells,H1_Derived_Trophoblast_Cultured_Cells,H1_Derived_Mesenchymal_Stem_Cells
score_____chr6_121479800_121484800,chr5_121479800_121484800,chr19_121479800_121484800,chr3_121479800_121484800,chr15_121479800_121484800,chr2_91851000_91856000,chr14_121479800_121484800,chr23_121479800_121484800,chr12_121479800_121484800,chr20_91851000_91856000,chr17_156184800_156189800,chr22_91851000_91856000,chr21_91851000_91856000,chr24_156184800_156189800,chr4_91851000_91856000,chr8_121479800_121484800,chr16_91851000_91856000,chr9_156184800_156189800,chr8_156184800_156189800,chr13_156184800_156189800,chr21_156184800_156189800,chr7_91851000_91856000,chr10_121479800_121484800,chr7_156184800_156189800,chr16_121479800_121484800,chr10_91851000_91856000,chr12_156184800_156189800,chr15_91851000_91856000,chr17_91851000_91856000,chr14_91851000_91856000,chr19_156184800_156189800,chr22_156184800_156189800,chr19_91851000_91856000,chr10_156184800_156189800,chr11_156184800_156189800,chr6_91851000_91856000,chr5_156184800_156189800,chr14_156184800_156189800,chr4_121479800_121484800,chr20_156184800_156189800,chr23_156184800_156189800,chr24_91851000_91856000,chr2_121479800_121484800,chr13_121479800_121484800,chr13_91851000_91856000,chr5_91851000_91856000,chr7_121479800_121484800,chr24_121479800_121484800,chr18_156184800_156189800,chr9_91851000_91856000,chr17_121479800_121484800,chr18_121479800_121484800,chr3_91851000_91856000,chr12_91851000_91856000,chr21_121479800_121484800,chr16_156184800_156189800,chr8_91851000_91856000,chr15_156184800_156189800,chr18_91851000_91856000,chr11_91851000_91856000,chr1_121479800_121484800,chr20_121479800_121484800,chr11_121479800_121484800,chr22_121479800_121484800,chr1_91851000_91856000,chr4_156184800_156189800,chr9_121479800_121484800,chr6_156184800_156189800,chr1_156184800_156189800,chr2_156184800_156189800,chr3_156184800_156189800,chr23_91851000_91856000Xh3k4me2,h3k23ac,h3k27ac,h2bk120ac,h3k9me3,h3k9ac,h3k18acH1_Derived_Mesendoderm_Cultured_Cells,H1_Derived_Trophoblast_Cultured_Cells,H1_Derived_Mesenchymal_Stem_Cells
score_____chr6_121479800_121484800,chr5_121479800_121484800,chr19_121479800_121484800,chr3_121479800_121484800,chr15_121479800_121484800,chr1_91851000_91856000,chr2_91851000_91856000,chr14_121479800_121484800,chr23_121479800_121484800,chr12_121479800_121484800,chr20_91851000_91856000,chr17_156184800_156189800,chr22_91851000_91856000,chr21_91851000_91856000,chr7_91851000_91856000,chr24_156184800_156189800,chr4_91851000_91856000,chr8_121479800_121484800,chr16_91851000_91856000,chr9_156184800_156189800,chr8_156184800_156189800,chr13_156184800_156189800,chr21_156184800_156189800,chr22_156184800_156189800,chr10_121479800_121484800,chr7_156184800_156189800,chr16_121479800_121484800,chr10_91851000_91856000,chr12_156184800_156189800,chr15_91851000_91856000,chr17_91851000_91856000,chr14_91851000_91856000,chr19_156184800_156189800,chr19_91851000_91856000,chr10_156184800_156189800,chr11_156184800_156189800,chr6_91851000_91856000,chr5_156184800_156189800,chr14_156184800_156189800,chr4_121479800_121484800,chr20_156184800_156189800,chr23_156184800_156189800,chr24_91851000_91856000,chr2_121479800_121484800,chr13_121479800_121484800,chr13_91851000_91856000,chr5_91851000_91856000,chr7_121479800_121484800,chr24_121479800_121484800,chr18_156184800_156189800,chr9_91851000_91856000,chr17_121479800_121484800,chr18_121479800_121484800,chr3_91851000_91856000,chr12_91851000_91856000,chr18_91851000_91856000,chr8_91851000_91856000,chr15_156184800_156189800,chr16_156184800_156189800,chr11_91851000_91856000,chr1_121479800_121484800,chr20_121479800_121484800,chr11_121479800_121484800,chr22_121479800_121484800,chr21_121479800_121484800,chr4_156184800_156189800,chr9_121479800_121484800,chr6_156184800_156189800,chr1_156184800_156189800,chr2_156184800_156189800,chr3_156184800_156189800,chr23_91851000_91856000Xh3k4me2,h3k23ac,h3k27ac,h2bk120ac,h3k9me3,h3k4ac,h3k18acH1_Derived_Mesendoderm_Cultured_Cells,H1_Derived_Trophoblast_Cultured_Cells,H1_Derived_Mesenchymal_Stem_Cells
score_____chr6_121479800_121484800,chr5_121479800_121484800,chr19_121479800_121484800,chr3_121479800_121484800,chr15_121479800_121484800,chr2_91851000_91856000,chr14_121479800_121484800,chr23_121479800_121484800,chr12_121479800_121484800,chr20_91851000_91856000,chr17_156184800_156189800,chr22_91851000_91856000,chr21_91851000_91856000,chr24_156184800_156189800,chr4_91851000_91856000,chr8_121479800_121484800,chr16_91851000_91856000,chr9_156184800_156189800,chr8_156184800_156189800,chr13_156184800_156189800,chr21_156184800_156189800,chr7_91851000_91856000,chr10_121479800_121484800,chr7_156184800_156189800,chr16_121479800_121484800,chr10_91851000_91856000,chr12_156184800_156189800,chr15_91851000_91856000,chr17_91851000_91856000,chr14_91851000_91856000,chr19_156184800_156189800,chr22_156184800_156189800,chr19_91851000_91856000,chr10_156184800_156189800,chr11_156184800_156189800,chr6_91851000_91856000,chr5_156184800_156189800,chr14_156184800_156189800,chr4_121479800_121484800,chr20_156184800_156189800,chr23_156184800_156189800,chr24_91851000_91856000,chr2_121479800_121484800,chr13_121479800_121484800,chr13_91851000_91856000,chr5_91851000_91856000,chr7_121479800_121484800,chr24_121479800_121484800,chr18_156184800_156189800,chr9_91851000_91856000,chr17_121479800_121484800,chr18_121479800_121484800,chr3_91851000_91856000,chr12_91851000_91856000,chr21_121479800_121484800,chr16_156184800_156189800,chr8_91851000_91856000,chr15_156184800_156189800,chr18_91851000_91856000,chr11_91851000_91856000,chr1_121479800_121484800,chr20_121479800_121484800,chr11_121479800_121484800,chr22_121479800_121484800,chr1_91851000_91856000,chr4_156184800_156189800,chr9_121479800_121484800,chr6_156184800_156189800,chr1_156184800_156189800,chr2_156184800_156189800,chr3_156184800_156189800,chr23_91851000_91856000Xh3k4me2,h3k23ac,h3k27ac,h2bk120ac,h3k9me3,h3k4ac,h3k9acH1_Derived_Mesendoderm_Cultured_Cells,H1_Derived_Trophoblast_Cultured_Cells,H1_Derived_Mesenchymal_Stem_Cells
score_____chr7_121485000_142539000,chr21_121485000_142539000,chr6_121479800_121484800,chr11_121485000_142539000,chr6_121485000_142539000,chr5_121479800_121484800,chr19_121479800_121484800,chr12_121485000_142539000,chr15_121479800_121484800,chr13_121485000_142539000,chr8_121485000_142539000,chr2_91851000_91856000,chr14_121479800_121484800,chr23_121479800_121484800,chr12_121479800_121484800,chr20_91851000_91856000,chr4_121479800_121484800,chr22_91851000_91856000,chr21_91851000_91856000,chr24_156184800_156189800,chr4_91851000_91856000,chr21_121479800_121484800,chr16_91851000_91856000,chr9_156184800_156189800,chr8_156184800_156189800,chr14_121485000_142539000,chr13_156184800_156189800,chr21_156184800_156189800,chr22_156184800_156189800,chr9_121485000_142539000,chr10_121479800_121484800,chr7_156184800_156189800,chr16_121479800_121484800,chr7_91851000_91856000,chr10_91851000_91856000,chr8_121479800_121484800,chr22_121485000_142539000,chr3_121479800_121484800,chr15_91851000_91856000,chr17_91851000_91856000,chr14_91851000_91856000,chr19_156184800_156189800,chr5_91851000_91856000,chr10_156184800_156189800,chr11_156184800_156189800,chr7_121479800_121484800,chr6_91851000_91856000,chr5_156184800_156189800,chr14_156184800_156189800,chr17_156184800_156189800,chr20_156184800_156189800,chr23_156184800_156189800,chr24_91851000_91856000,chr2_121479800_121484800,chr3_121485000_142539000,chr13_121479800_121484800,chr13_91851000_91856000,chr20_121485000_142539000,chr2_121485000_142539000,chr24_121479800_121484800,chr5_121485000_142539000,chr18_156184800_156189800,chr12_156184800_156189800,chr17_121485000_142539000,chr10_121485000_142539000,chr9_91851000_91856000,chr17_121479800_121484800,chr18_121479800_121484800,chr3_91851000_91856000,chr12_91851000_91856000,chr1_121485000_142539000,chr4_121485000_142539000,chr23_121485000_142539000,chr16_156184800_156189800,chr8_91851000_91856000,chr24_121485000_142539000,chr15_156184800_156189800,chr18_91851000_91856000,chr11_91851000_91856000,chr1_121479800_121484800,chr20_121479800_121484800,chr15_121485000_142539000,chr11_121479800_121484800,chr22_121479800_121484800,chr18_121485000_142539000,chr1_91851000_91856000,chr4_156184800_156189800,chr9_121479800_121484800,chr23_91851000_91856000,chr6_156184800_156189800,chr19_91851000_91856000,chr1_156184800_156189800,chr2_156184800_156189800,chr3_156184800_156189800,chr16_121485000_142539000,chr19_121485000_142539000Xh3k4me2,h3k23ac,h3k27ac,h2bk120ac,h3k9me3,h3k4ac,h3k18acH1_Derived_Mesendoderm_Cultured_Cells,H1_Derived_Trophoblast_Cultured_Cells,H1_Derived_Mesenchymal_Stem_Cells
score_____chr7_121485000_142539000,chr5_121479800_121484800,chr6_121479800_121484800,chr6_121485000_142539000,chr21_121485000_142539000,chr19_121479800_121484800,chr3_121479800_121484800,chr15_121479800_121484800,chr1_91851000_91856000,chr3_121485000_142539000,chr13_121485000_142539000,chr8_121485000_142539000,chr17_121479800_121484800,chr14_121479800_121484800,chr23_121479800_121484800,chr12_121479800_121484800,chr20_91851000_91856000,chr11_121485000_142539000,chr22_91851000_91856000,chr21_91851000_91856000,chr24_156184800_156189800,chr4_91851000_91856000,chr8_121479800_121484800,chr16_91851000_91856000,chr9_156184800_156189800,chr8_156184800_156189800,chr14_121485000_142539000,chr13_156184800_156189800,chr21_156184800_156189800,chr22_156184800_156189800,chr9_121485000_142539000,chr10_121479800_121484800,chr7_156184800_156189800,chr12_121485000_142539000,chr7_91851000_91856000,chr10_91851000_91856000,chr22_121485000_142539000,chr15_91851000_91856000,chr23_121485000_142539000,chr17_91851000_91856000,chr14_91851000_91856000,chr19_91851000_91856000,chr10_156184800_156189800,chr11_156184800_156189800,chr2_121485000_142539000,chr6_91851000_91856000,chr5_156184800_156189800,chr14_156184800_156189800,chr17_156184800_156189800,chr20_156184800_156189800,chr23_156184800_156189800,chr24_91851000_91856000,chr2_121479800_121484800,chr16_121479800_121484800,chr13_121479800_121484800,chr13_91851000_91856000,chr20_121485000_142539000,chr7_121479800_121484800,chr24_121479800_121484800,chr5_121485000_142539000,chr18_156184800_156189800,chr12_156184800_156189800,chr17_121485000_142539000,chr10_121485000_142539000,chr9_91851000_91856000,chr2_91851000_91856000,chr18_121479800_121484800,chr3_91851000_91856000,chr12_91851000_91856000,chr1_121485000_142539000,chr4_121485000_142539000,chr5_91851000_91856000,chr19_156184800_156189800,chr8_91851000_91856000,chr18_91851000_91856000,chr4_121479800_121484800,chr24_121485000_142539000,chr15_156184800_156189800,chr16_156184800_156189800,chr11_91851000_91856000,chr1_121479800_121484800,chr20_121479800_121484800,chr15_121485000_142539000,chr11_121479800_121484800,chr22_121479800_121484800,chr18_121485000_142539000,chr21_121479800_121484800,chr4_156184800_156189800,chr9_121479800_121484800,chr16_121485000_142539000,chr6_156184800_156189800,chr1_156184800_156189800,chr2_156184800_156189800,chr3_156184800_156189800,chr23_91851000_91856000,chr19_121485000_142539000Xh3k4me2,h3k23ac,h3k27ac,h2bk120ac,h3k27me3,h3k4ac,h3k18acH1_Derived_Mesendoderm_Cultured_Cells,H1_Derived_Trophoblast_Cultured_Cells,H1_Derived_Mesenchymal_Stem_Cells
score_____chr7_121485000_142539000,chr21_121485000_142539000,chr6_121479800_121484800,chr11_121485000_142539000,chr6_121485000_142539000,chr5_121479800_121484800,chr19_121479800_121484800,chr12_121485000_142539000,chr15_121479800_121484800,chr13_121485000_142539000,chr8_121485000_142539000,chr2_91851000_91856000,chr14_121479800_121484800,chr23_121479800_121484800,chr12_121479800_121484800,chr20_91851000_91856000,chr4_121479800_121484800,chr22_91851000_91856000,chr21_91851000_91856000,chr24_156184800_156189800,chr4_91851000_91856000,chr21_121479800_121484800,chr16_91851000_91856000,chr9_156184800_156189800,chr8_156184800_156189800,chr14_121485000_142539000,chr13_156184800_156189800,chr21_156184800_156189800,chr22_156184800_156189800,chr9_121485000_142539000,chr10_121479800_121484800,chr7_156184800_156189800,chr16_121479800_121484800,chr7_91851000_91856000,chr10_91851000_91856000,chr8_121479800_121484800,chr22_121485000_142539000,chr3_121479800_121484800,chr15_91851000_91856000,chr17_91851000_91856000,chr14_91851000_91856000,chr19_156184800_156189800,chr5_91851000_91856000,chr10_156184800_156189800,chr11_156184800_156189800,chr7_121479800_121484800,chr6_91851000_91856000,chr5_156184800_156189800,chr14_156184800_156189800,chr17_156184800_156189800,chr20_156184800_156189800,chr23_156184800_156189800,chr24_91851000_91856000,chr2_121479800_121484800,chr3_121485000_142539000,chr13_121479800_121484800,chr13_91851000_91856000,chr20_121485000_142539000,chr2_121485000_142539000,chr24_121479800_121484800,chr5_121485000_142539000,chr18_156184800_156189800,chr12_156184800_156189800,chr17_121485000_142539000,chr10_121485000_142539000,chr9_91851000_91856000,chr17_121479800_121484800,chr18_121479800_121484800,chr3_91851000_91856000,chr12_91851000_91856000,chr1_121485000_142539000,chr4_121485000_142539000,chr23_121485000_142539000,chr16_156184800_156189800,chr8_91851000_91856000,chr24_121485000_142539000,chr15_156184800_156189800,chr18_91851000_91856000,chr11_91851000_91856000,chr1_121479800_121484800,chr20_121479800_121484800,chr15_121485000_142539000,chr11_121479800_121484800,chr22_121479800_121484800,chr18_121485000_142539000,chr1_91851000_91856000,chr4_156184800_156189800,chr9_121479800_121484800,chr16_121485000_142539000,chr6_156184800_156189800,chr19_91851000_91856000,chr1_156184800_156189800,chr2_156184800_156189800,chr3_156184800_156189800,chr23_91851000_91856000,chr19_121485000_142539000Xh3k4me2,h3k23ac,h3k27ac,h2bk120ac,h3k9me3,h3k4ac,h3k9acH1_Derived_Mesendoderm_Cultured_Cells,H1_Derived_Trophoblast_Cultured_Cells,H1_Derived_Mesenchymal_Stem_Cells
score_____chr7_121485000_142539000,chr5_121479800_121484800,chr6_121479800_121484800,chr6_121485000_142539000,chr21_121485000_142539000,chr19_121479800_121484800,chr3_121479800_121484800,chr15_121479800_121484800,chr3_121485000_142539000,chr13_121485000_142539000,chr8_121485000_142539000,chr2_91851000_91856000,chr14_121479800_121484800,chr23_121479800_121484800,chr12_121479800_121484800,chr20_91851000_91856000,chr11_121485000_142539000,chr22_91851000_91856000,chr21_91851000_91856000,chr24_156184800_156189800,chr4_91851000_91856000,chr8_121479800_121484800,chr16_91851000_91856000,chr9_156184800_156189800,chr8_156184800_156189800,chr14_121485000_142539000,chr13_156184800_156189800,chr21_156184800_156189800,chr22_156184800_156189800,chr9_121485000_142539000,chr10_121479800_121484800,chr7_156184800_156189800,chr21_121479800_121484800,chr12_121485000_142539000,chr7_91851000_91856000,chr10_91851000_91856000,chr22_121485000_142539000,chr15_91851000_91856000,chr23_121485000_142539000,chr17_91851000_91856000,chr14_91851000_91856000,chr19_91851000_91856000,chr10_156184800_156189800,chr11_156184800_156189800,chr2_121485000_142539000,chr6_91851000_91856000,chr5_156184800_156189800,chr14_156184800_156189800,chr17_156184800_156189800,chr20_156184800_156189800,chr23_156184800_156189800,chr24_91851000_91856000,chr2_121479800_121484800,chr16_121479800_121484800,chr13_121479800_121484800,chr13_91851000_91856000,chr20_121485000_142539000,chr7_121479800_121484800,chr24_121479800_121484800,chr5_121485000_142539000,chr18_156184800_156189800,chr12_156184800_156189800,chr17_121485000_142539000,chr10_121485000_142539000,chr9_91851000_91856000,chr17_121479800_121484800,chr18_121479800_121484800,chr3_91851000_91856000,chr12_91851000_91856000,chr1_121485000_142539000,chr4_121485000_142539000,chr5_91851000_91856000,chr19_156184800_156189800,chr8_91851000_91856000,chr18_91851000_91856000,chr4_121479800_121484800,chr24_121485000_142539000,chr15_156184800_156189800,chr16_156184800_156189800,chr11_91851000_91856000,chr1_121479800_121484800,chr20_121479800_121484800,chr15_121485000_142539000,chr11_121479800_121484800,chr22_121479800_121484800,chr18_121485000_142539000,chr1_91851000_91856000,chr4_156184800_156189800,chr9_121479800_121484800,chr16_121485000_142539000,chr6_156184800_156189800,chr1_156184800_156189800,chr2_156184800_156189800,chr3_156184800_156189800,chr23_91851000_91856000,chr19_121485000_142539000Xh3k4me2,h3k23ac,h3k27ac,h2bk120ac,h3k27me3,h3k4ac,h3k9acH1_Derived_Mesendoderm_Cultured_Cells,H1_Derived_Trophoblast_Cultured_Cells,H1_Derived_Mesenchymal_Stem_Cells
score_____chr7_121485000_142539000,chr21_121485000_142539000,chr6_121479800_121484800,chr11_121485000_142539000,chr6_121485000_142539000,chr5_121479800_121484800,chr19_121479800_121484800,chr12_121485000_142539000,chr15_121479800_121484800,chr13_121485000_142539000,chr8_121485000_142539000,chr2_91851000_91856000,chr14_121479800_121484800,chr23_121479800_121484800,chr12_121479800_121484800,chr20_91851000_91856000,chr4_121479800_121484800,chr22_91851000_91856000,chr21_91851000_91856000,chr24_156184800_156189800,chr4_91851000_91856000,chr21_121479800_121484800,chr16_91851000_91856000,chr9_156184800_156189800,chr8_156184800_156189800,chr14_121485000_142539000,chr13_156184800_156189800,chr21_156184800_156189800,chr22_156184800_156189800,chr9_121485000_142539000,chr10_121479800_121484800,chr7_156184800_156189800,chr16_121479800_121484800,chr7_91851000_91856000,chr10_91851000_91856000,chr8_121479800_121484800,chr22_121485000_142539000,chr3_121479800_121484800,chr15_91851000_91856000,chr17_91851000_91856000,chr14_91851000_91856000,chr19_156184800_156189800,chr5_91851000_91856000,chr10_156184800_156189800,chr11_156184800_156189800,chr7_121479800_121484800,chr6_91851000_91856000,chr5_156184800_156189800,chr14_156184800_156189800,chr17_156184800_156189800,chr20_156184800_156189800,chr23_156184800_156189800,chr24_91851000_91856000,chr2_121479800_121484800,chr3_121485000_142539000,chr13_121479800_121484800,chr13_91851000_91856000,chr20_121485000_142539000,chr2_121485000_142539000,chr24_121479800_121484800,chr5_121485000_142539000,chr18_156184800_156189800,chr12_156184800_156189800,chr17_121485000_142539000,chr10_121485000_142539000,chr9_91851000_91856000,chr17_121479800_121484800,chr18_121479800_121484800,chr3_91851000_91856000,chr12_91851000_91856000,chr1_121485000_142539000,chr4_121485000_142539000,chr23_121485000_142539000,chr16_156184800_156189800,chr8_91851000_91856000,chr24_121485000_142539000,chr15_156184800_156189800,chr18_91851000_91856000,chr11_91851000_91856000,chr1_121479800_121484800,chr20_121479800_121484800,chr15_121485000_142539000,chr11_121479800_121484800,chr22_121479800_121484800,chr18_121485000_142539000,chr1_91851000_91856000,chr4_156184800_156189800,chr9_121479800_121484800,chr16_121485000_142539000,chr6_156184800_156189800,chr19_91851000_91856000,chr1_156184800_156189800,chr2_156184800_156189800,chr3_156184800_156189800,chr23_91851000_91856000,chr19_121485000_142539000Xh3k4me2,h3k23ac,h3k27ac,h2bk120ac,h3k9me3,h3k4ac,h3k18acH1_Derived_Mesendoderm_Cultured_Cells,H1_Derived_Trophoblast_Cultured_Cells,H1_Derived_Mesenchymal_Stem_Cells
score_____chr7_121485000_142539000,chr5_121479800_121484800,chr6_121479800_121484800,chr6_121485000_142539000,chr21_121485000_142539000,chr19_121479800_121484800,chr3_121479800_121484800,chr15_121479800_121484800,chr3_121485000_142539000,chr13_121485000_142539000,chr8_121485000_142539000,chr2_91851000_91856000,chr14_121479800_121484800,chr23_121479800_121484800,chr12_121479800_121484800,chr20_91851000_91856000,chr11_121485000_142539000,chr22_91851000_91856000,chr21_91851000_91856000,chr24_156184800_156189800,chr4_91851000_91856000,chr8_121479800_121484800,chr16_91851000_91856000,chr9_156184800_156189800,chr8_156184800_156189800,chr14_121485000_142539000,chr13_156184800_156189800,chr21_156184800_156189800,chr22_156184800_156189800,chr9_121485000_142539000,chr10_121479800_121484800,chr7_156184800_156189800,chr21_121479800_121484800,chr12_121485000_142539000,chr7_91851000_91856000,chr10_91851000_91856000,chr22_121485000_142539000,chr15_91851000_91856000,chr23_121485000_142539000,chr17_91851000_91856000,chr14_91851000_91856000,chr19_91851000_91856000,chr10_156184800_156189800,chr11_156184800_156189800,chr2_121485000_142539000,chr6_91851000_91856000,chr5_156184800_156189800,chr14_156184800_156189800,chr17_156184800_156189800,chr20_156184800_156189800,chr23_156184800_156189800,chr24_91851000_91856000,chr2_121479800_121484800,chr16_121479800_121484800,chr13_121479800_121484800,chr13_91851000_91856000,chr20_121485000_142539000,chr7_121479800_121484800,chr24_121479800_121484800,chr5_121485000_142539000,chr18_156184800_156189800,chr12_156184800_156189800,chr17_121485000_142539000,chr10_121485000_142539000,chr9_91851000_91856000,chr17_121479800_121484800,chr18_121479800_121484800,chr3_91851000_91856000,chr12_91851000_91856000,chr1_121485000_142539000,chr4_121485000_142539000,chr5_91851000_91856000,chr19_156184800_156189800,chr8_91851000_91856000,chr18_91851000_91856000,chr4_121479800_121484800,chr24_121485000_142539000,chr15_156184800_156189800,chr16_156184800_156189800,chr11_91851000_91856000,chr1_121479800_121484800,chr20_121479800_121484800,chr15_121485000_142539000,chr11_121479800_121484800,chr22_121479800_121484800,chr18_121485000_142539000,chr1_91851000_91856000,chr4_156184800_156189800,chr9_121479800_121484800,chr16_121485000_142539000,chr6_156184800_156189800,chr1_156184800_156189800,chr2_156184800_156189800,chr3_156184800_156189800,chr23_91851000_91856000,chr19_121485000_142539000Xh3k4me2,h3k23ac,h3k27ac,h2bk120ac,h3k27me3,h3k4ac,h3k18acH1_Derived_Mesendoderm_Cultured_Cells,H1_Derived_Trophoblast_Cultured_Cells,H1_Derived_Mesenchymal_Stem_Cells
score_____chr20_143282200_143287200,chr5_121479800_121484800,chr6_121479800_121484800,chr17_143282200_143287200,chr19_121479800_121484800,chr3_121479800_121484800,chr15_121479800_121484800,chr14_143282200_143287200,chr19_143282200_143287200,chr2_91851000_91856000,chr11_143282200_143287200,chr14_121479800_121484800,chr23_121479800_121484800,chr12_121479800_121484800,chr20_91851000_91856000,chr4_121479800_121484800,chr22_91851000_91856000,chr21_91851000_91856000,chr7_143282200_143287200,chr24_156184800_156189800,chr4_91851000_91856000,chr8_121479800_121484800,chr16_91851000_91856000,chr9_156184800_156189800,chr8_156184800_156189800,chr15_143282200_143287200,chr13_156184800_156189800,chr21_156184800_156189800,chr16_121479800_121484800,chr8_143282200_143287200,chr10_91851000_91856000,chr5_143282200_143287200,chr3_143282200_143287200,chr7_156184800_156189800,chr21_121479800_121484800,chr9_143282200_143287200,chr10_143282200_143287200,chr7_91851000_91856000,chr23_143282200_143287200,chr12_156184800_156189800,chr15_91851000_91856000,chr17_91851000_91856000,chr14_91851000_91856000,chr19_156184800_156189800,chr22_156184800_156189800,chr5_91851000_91856000,chr10_156184800_156189800,chr11_156184800_156189800,chr12_143282200_143287200,chr6_91851000_91856000,chr5_156184800_156189800,chr14_156184800_156189800,chr17_156184800_156189800,chr20_156184800_156189800,chr23_156184800_156189800,chr24_91851000_91856000,chr2_121479800_121484800,chr13_121479800_121484800,chr13_91851000_91856000,chr19_91851000_91856000,chr7_121479800_121484800,chr24_121479800_121484800,chr18_143282200_143287200,chr16_143282200_143287200,chr9_91851000_91856000,chr17_121479800_121484800,chr18_156184800_156189800,chr18_121479800_121484800,chr3_91851000_91856000,chr12_91851000_91856000,chr2_143282200_143287200,chr16_156184800_156189800,chr8_91851000_91856000,chr1_143282200_143287200,chr22_143282200_143287200,chr15_156184800_156189800,chr18_91851000_91856000,chr11_91851000_91856000,chr4_143282200_143287200,chr1_121479800_121484800,chr6_143282200_143287200,chr21_143282200_143287200,chr11_121479800_121484800,chr22_121479800_121484800,chr24_143282200_143287200,chr1_91851000_91856000,chr13_143282200_143287200,chr4_156184800_156189800,chr9_121479800_121484800,chr20_121479800_121484800,chr6_156184800_156189800,chr10_121479800_121484800,chr1_156184800_156189800,chr2_156184800_156189800,chr3_156184800_156189800,chr23_91851000_91856000Xh3k4me2,h3k23ac,h3k27ac,h2bk120ac,h3k9me3,h3k79me1,h3k4acH1_Derived_Mesendoderm_Cultured_Cells,H1_Derived_Trophoblast_Cultured_Cells,H1_Derived_Mesenchymal_Stem_Cells
score_____chr6_91851000_91856000,chr20_143282200_143287200,chr5_121479800_121484800,chr18_121479800_121484800,chr6_121479800_121484800,chr16_121479800_121484800,chr17_143282200_143287200,chr24_91851000_91856000,chr2_121479800_121484800,chr19_121479800_121484800,chr22_91851000_91856000,chr3_121479800_121484800,chr13_91851000_91856000,chr15_121479800_121484800,chr19_91851000_91856000,chr14_143282200_143287200,chr19_143282200_143287200,chr24_121479800_121484800,chr18_143282200_143287200,chr2_91851000_91856000,chr11_143282200_143287200,chr14_121479800_121484800,chr23_121479800_121484800,chr16_143282200_143287200,chr12_121479800_121484800,chr20_91851000_91856000,chr17_121479800_121484800,chr4_121479800_121484800,chr3_91851000_91856000,chr21_91851000_91856000,chr7_143282200_143287200,chr12_91851000_91856000,chr13_121479800_121484800,chr2_143282200_143287200,chr4_91851000_91856000,chr8_121479800_121484800,chr16_91851000_91856000,chr9_143282200_143287200,chr8_91851000_91856000,chr15_143282200_143287200,chr1_143282200_143287200,chr22_143282200_143287200,chr8_143282200_143287200,chr18_91851000_91856000,chr11_91851000_91856000,chr4_143282200_143287200,chr23_143282200_143287200,chr1_121479800_121484800,chr5_143282200_143287200,chr6_143282200_143287200,chr3_143282200_143287200,chr21_143282200_143287200,chr11_121479800_121484800,chr20_121479800_121484800,chr21_121479800_121484800,chr22_121479800_121484800,chr24_143282200_143287200,chr1_91851000_91856000,chr10_143282200_143287200,chr7_91851000_91856000,chr10_91851000_91856000,chr13_143282200_143287200,chr9_121479800_121484800,chr15_91851000_91856000,chr9_91851000_91856000,chr17_91851000_91856000,chr14_91851000_91856000,chr5_91851000_91856000,chr7_121479800_121484800,chr10_121479800_121484800,chr23_91851000_91856000,chr12_143282200_143287200Xh3k4me2,h3k23ac,h3k27ac,h2bk120ac,h2ak5ac,h3k79me1,h3k4acH1_Derived_Mesendoderm_Cultured_Cells,H1_Derived_Trophoblast_Cultured_Cells,H1_Derived_Mesenchymal_Stem_Cells
score_____chr6_121479800_121484800,chr5_121479800_121484800,chr19_121479800_121484800,chr3_121479800_121484800,chr15_121479800_121484800,chr2_91851000_91856000,chr14_121479800_121484800,chr23_121479800_121484800,chr12_121479800_121484800,chr20_91851000_91856000,chr17_156184800_156189800,chr22_91851000_91856000,chr21_91851000_91856000,chr7_91851000_91856000,chr24_156184800_156189800,chr4_91851000_91856000,chr8_121479800_121484800,chr16_91851000_91856000,chr9_156184800_156189800,chr8_156184800_156189800,chr13_156184800_156189800,chr21_156184800_156189800,chr22_156184800_156189800,chr10_121479800_121484800,chr7_156184800_156189800,chr16_121479800_121484800,chr10_91851000_91856000,chr12_156184800_156189800,chr15_91851000_91856000,chr17_91851000_91856000,chr14_91851000_91856000,chr19_156184800_156189800,chr5_91851000_91856000,chr10_156184800_156189800,chr11_156184800_156189800,chr6_91851000_91856000,chr5_156184800_156189800,chr14_156184800_156189800,chr4_121479800_121484800,chr20_156184800_156189800,chr23_156184800_156189800,chr24_91851000_91856000,chr2_121479800_121484800,chr13_121479800_121484800,chr13_91851000_91856000,chr19_91851000_91856000,chr7_121479800_121484800,chr24_121479800_121484800,chr18_156184800_156189800,chr9_91851000_91856000,chr17_121479800_121484800,chr18_121479800_121484800,chr3_91851000_91856000,chr12_91851000_91856000,chr21_121479800_121484800,chr16_156184800_156189800,chr8_91851000_91856000,chr15_156184800_156189800,chr18_91851000_91856000,chr11_91851000_91856000,chr1_121479800_121484800,chr20_121479800_121484800,chr11_121479800_121484800,chr22_121479800_121484800,chr1_91851000_91856000,chr4_156184800_156189800,chr9_121479800_121484800,chr6_156184800_156189800,chr1_156184800_156189800,chr2_156184800_156189800,chr3_156184800_156189800,chr23_91851000_91856000Xh3k4me2,h3k23ac,h3k27ac,h2bk120ac,h3k27me3,h3k79me1,h3k4acH1_Derived_Mesendoderm_Cultured_Cells,H1_Derived_Trophoblast_Cultured_Cells,H1_Derived_Mesenchymal_Stem_Cells
score_____chr6_121479800_121484800,chr5_121479800_121484800,chr19_121479800_121484800,chr3_121479800_121484800,chr15_121479800_121484800,chr2_91851000_91856000,chr14_121479800_121484800,chr23_121479800_121484800,chr12_121479800_121484800,chr20_91851000_91856000,chr17_156184800_156189800,chr22_91851000_91856000,chr21_91851000_91856000,chr7_91851000_91856000,chr24_156184800_156189800,chr4_91851000_91856000,chr8_121479800_121484800,chr16_91851000_91856000,chr9_156184800_156189800,chr8_156184800_156189800,chr13_156184800_156189800,chr21_156184800_156189800,chr22_156184800_156189800,chr10_121479800_121484800,chr7_156184800_156189800,chr16_121479800_121484800,chr10_91851000_91856000,chr12_156184800_156189800,chr15_91851000_91856000,chr17_91851000_91856000,chr14_91851000_91856000,chr19_156184800_156189800,chr5_91851000_91856000,chr10_156184800_156189800,chr11_156184800_156189800,chr6_91851000_91856000,chr5_156184800_156189800,chr14_156184800_156189800,chr4_121479800_121484800,chr20_156184800_156189800,chr23_156184800_156189800,chr24_91851000_91856000,chr2_121479800_121484800,chr13_121479800_121484800,chr13_91851000_91856000,chr19_91851000_91856000,chr7_121479800_121484800,chr24_121479800_121484800,chr18_156184800_156189800,chr9_91851000_91856000,chr17_121479800_121484800,chr18_121479800_121484800,chr3_91851000_91856000,chr12_91851000_91856000,chr21_121479800_121484800,chr16_156184800_156189800,chr8_91851000_91856000,chr15_156184800_156189800,chr18_91851000_91856000,chr11_91851000_91856000,chr1_121479800_121484800,chr20_121479800_121484800,chr11_121479800_121484800,chr22_121479800_121484800,chr1_91851000_91856000,chr4_156184800_156189800,chr9_121479800_121484800,chr6_156184800_156189800,chr1_156184800_156189800,chr2_156184800_156189800,chr3_156184800_156189800,chr23_91851000_91856000Xh3k4me2,h3k23ac,h3k27ac,h2bk120ac,h3k27me3,h3k9me3,h3k79me1,h3k4acH1_Derived_Mesendoderm_Cultured_Cells,H1_Derived_Trophoblast_Cultured_Cells,H1_Derived_Mesenchymal_Stem_Cells
score_____chr6_121479800_121484800,chr5_121479800_121484800,chr19_121479800_121484800,chr3_121479800_121484800,chr15_121479800_121484800,chr2_91851000_91856000,chr14_121479800_121484800,chr23_121479800_121484800,chr12_121479800_121484800,chr20_91851000_91856000,chr17_156184800_156189800,chr22_91851000_91856000,chr21_91851000_91856000,chr7_91851000_91856000,chr24_156184800_156189800,chr4_91851000_91856000,chr8_121479800_121484800,chr16_91851000_91856000,chr9_156184800_156189800,chr8_156184800_156189800,chr13_156184800_156189800,chr21_156184800_156189800,chr22_156184800_156189800,chr10_121479800_121484800,chr7_156184800_156189800,chr16_121479800_121484800,chr10_91851000_91856000,chr12_156184800_156189800,chr15_91851000_91856000,chr17_91851000_91856000,chr14_91851000_91856000,chr19_156184800_156189800,chr5_91851000_91856000,chr10_156184800_156189800,chr11_156184800_156189800,chr6_91851000_91856000,chr5_156184800_156189800,chr14_156184800_156189800,chr4_121479800_121484800,chr20_156184800_156189800,chr23_156184800_156189800,chr24_91851000_91856000,chr2_121479800_121484800,chr13_121479800_121484800,chr13_91851000_91856000,chr19_91851000_91856000,chr7_121479800_121484800,chr24_121479800_121484800,chr18_156184800_156189800,chr9_91851000_91856000,chr17_121479800_121484800,chr18_121479800_121484800,chr3_91851000_91856000,chr12_91851000_91856000,chr21_121479800_121484800,chr16_156184800_156189800,chr8_91851000_91856000,chr15_156184800_156189800,chr18_91851000_91856000,chr11_91851000_91856000,chr1_121479800_121484800,chr20_121479800_121484800,chr11_121479800_121484800,chr22_121479800_121484800,chr1_91851000_91856000,chr4_156184800_156189800,chr9_121479800_121484800,chr6_156184800_156189800,chr1_156184800_156189800,chr2_156184800_156189800,chr3_156184800_156189800,chr23_91851000_91856000Xh3k4me2,h3k23ac,h3k27ac,h2bk120ac,h3k27me3,h3k79me1,h3k4ac,h2bk5acH1_Derived_Mesendoderm_Cultured_Cells,H1_Derived_Trophoblast_Cultured_Cells,H1_Derived_Mesenchymal_Stem_Cells
score_____chr6_121479800_121484800,chr5_121479800_121484800,chr19_121479800_121484800,chr3_121479800_121484800,chr15_121479800_121484800,chr2_91851000_91856000,chr14_121479800_121484800,chr23_121479800_121484800,chr12_121479800_121484800,chr20_91851000_91856000,chr17_156184800_156189800,chr22_91851000_91856000,chr21_91851000_91856000,chr7_91851000_91856000,chr24_156184800_156189800,chr4_91851000_91856000,chr8_121479800_121484800,chr16_91851000_91856000,chr9_156184800_156189800,chr8_156184800_156189800,chr13_156184800_156189800,chr21_156184800_156189800,chr22_156184800_156189800,chr10_121479800_121484800,chr7_156184800_156189800,chr16_121479800_121484800,chr10_91851000_91856000,chr12_156184800_156189800,chr15_91851000_91856000,chr17_91851000_91856000,chr14_91851000_91856000,chr19_156184800_156189800,chr5_91851000_91856000,chr10_156184800_156189800,chr11_156184800_156189800,chr6_91851000_91856000,chr5_156184800_156189800,chr14_156184800_156189800,chr4_121479800_121484800,chr20_156184800_156189800,chr23_156184800_156189800,chr24_91851000_91856000,chr2_121479800_121484800,chr13_121479800_121484800,chr13_91851000_91856000,chr19_91851000_91856000,chr7_121479800_121484800,chr24_121479800_121484800,chr18_156184800_156189800,chr9_91851000_91856000,chr17_121479800_121484800,chr18_121479800_121484800,chr3_91851000_91856000,chr12_91851000_91856000,chr21_121479800_121484800,chr16_156184800_156189800,chr8_91851000_91856000,chr15_156184800_156189800,chr18_91851000_91856000,chr11_91851000_91856000,chr1_121479800_121484800,chr20_121479800_121484800,chr11_121479800_121484800,chr22_121479800_121484800,chr1_91851000_91856000,chr4_156184800_156189800,chr9_121479800_121484800,chr6_156184800_156189800,chr1_156184800_156189800,chr2_156184800_156189800,chr3_156184800_156189800,chr23_91851000_91856000Xh3k4me2,h3k23ac,h3k27ac,h2bk120ac,h3k27me3,h2ak5ac,h3k79me1,h3k4acH1_Derived_Mesendoderm_Cultured_Cells,H1_Derived_Trophoblast_Cultured_Cells,H1_Derived_Mesenchymal_Stem_Cells
score_____chr6_121479800_121484800,chr5_121479800_121484800,chr19_121479800_121484800,chr3_121479800_121484800,chr15_121479800_121484800,chr2_91851000_91856000,chr14_121479800_121484800,chr23_121479800_121484800,chr12_121479800_121484800,chr20_91851000_91856000,chr17_156184800_156189800,chr22_91851000_91856000,chr21_91851000_91856000,chr7_91851000_91856000,chr24_156184800_156189800,chr4_91851000_91856000,chr8_121479800_121484800,chr16_91851000_91856000,chr9_156184800_156189800,chr8_156184800_156189800,chr13_156184800_156189800,chr21_156184800_156189800,chr22_156184800_156189800,chr10_121479800_121484800,chr7_156184800_156189800,chr16_121479800_121484800,chr10_91851000_91856000,chr12_156184800_156189800,chr15_91851000_91856000,chr17_91851000_91856000,chr14_91851000_91856000,chr19_156184800_156189800,chr5_91851000_91856000,chr10_156184800_156189800,chr11_156184800_156189800,chr6_91851000_91856000,chr5_156184800_156189800,chr14_156184800_156189800,chr4_121479800_121484800,chr20_156184800_156189800,chr23_156184800_156189800,chr24_91851000_91856000,chr2_121479800_121484800,chr13_121479800_121484800,chr13_91851000_91856000,chr19_91851000_91856000,chr7_121479800_121484800,chr24_121479800_121484800,chr18_156184800_156189800,chr9_91851000_91856000,chr17_121479800_121484800,chr18_121479800_121484800,chr3_91851000_91856000,chr12_91851000_91856000,chr21_121479800_121484800,chr16_156184800_156189800,chr8_91851000_91856000,chr15_156184800_156189800,chr18_91851000_91856000,chr11_91851000_91856000,chr1_121479800_121484800,chr20_121479800_121484800,chr11_121479800_121484800,chr22_121479800_121484800,chr1_91851000_91856000,chr4_156184800_156189800,chr9_121479800_121484800,chr6_156184800_156189800,chr1_156184800_156189800,chr2_156184800_156189800,chr3_156184800_156189800,chr23_91851000_91856000Xh3k4me2,h3k23ac,h3k27ac,h2bk120ac,h3k27me3,h3k79me1,h3k9acH1_Derived_Mesendoderm_Cultured_Cells,H1_Derived_Trophoblast_Cultured_Cells,H1_Derived_Mesenchymal_Stem_Cells
score_____chr6_121479800_121484800,chr5_121479800_121484800,chr19_121479800_121484800,chr3_121479800_121484800,chr15_121479800_121484800,chr2_91851000_91856000,chr14_121479800_121484800,chr23_121479800_121484800,chr12_121479800_121484800,chr20_91851000_91856000,chr17_156184800_156189800,chr22_91851000_91856000,chr21_91851000_91856000,chr7_91851000_91856000,chr24_156184800_156189800,chr4_91851000_91856000,chr8_121479800_121484800,chr16_91851000_91856000,chr9_156184800_156189800,chr8_156184800_156189800,chr13_156184800_156189800,chr21_156184800_156189800,chr22_156184800_156189800,chr10_121479800_121484800,chr7_156184800_156189800,chr16_121479800_121484800,chr10_91851000_91856000,chr12_156184800_156189800,chr15_91851000_91856000,chr17_91851000_91856000,chr14_91851000_91856000,chr19_156184800_156189800,chr5_91851000_91856000,chr10_156184800_156189800,chr11_156184800_156189800,chr6_91851000_91856000,chr5_156184800_156189800,chr14_156184800_156189800,chr4_121479800_121484800,chr20_156184800_156189800,chr23_156184800_156189800,chr24_91851000_91856000,chr2_121479800_121484800,chr13_121479800_121484800,chr13_91851000_91856000,chr19_91851000_91856000,chr7_121479800_121484800,chr24_121479800_121484800,chr18_156184800_156189800,chr9_91851000_91856000,chr17_121479800_121484800,chr18_121479800_121484800,chr3_91851000_91856000,chr12_91851000_91856000,chr21_121479800_121484800,chr16_156184800_156189800,chr8_91851000_91856000,chr15_156184800_156189800,chr18_91851000_91856000,chr11_91851000_91856000,chr1_121479800_121484800,chr20_121479800_121484800,chr11_121479800_121484800,chr22_121479800_121484800,chr1_91851000_91856000,chr4_156184800_156189800,chr9_121479800_121484800,chr6_156184800_156189800,chr1_156184800_156189800,chr2_156184800_156189800,chr3_156184800_156189800,chr23_91851000_91856000Xh3k4me2,h3k23ac,h3k27ac,h2bk120ac,h3k27me3,h3k9me3,h3k79me1,h3k9acH1_Derived_Mesendoderm_Cultured_Cells,H1_Derived_Trophoblast_Cultured_Cells,H1_Derived_Mesenchymal_Stem_Cells
score_____chr6_121479800_121484800,chr5_121479800_121484800,chr19_121479800_121484800,chr3_121479800_121484800,chr15_121479800_121484800,chr2_91851000_91856000,chr14_121479800_121484800,chr23_121479800_121484800,chr12_121479800_121484800,chr20_91851000_91856000,chr17_156184800_156189800,chr22_91851000_91856000,chr21_91851000_91856000,chr7_91851000_91856000,chr24_156184800_156189800,chr4_91851000_91856000,chr8_121479800_121484800,chr16_91851000_91856000,chr9_156184800_156189800,chr8_156184800_156189800,chr13_156184800_156189800,chr21_156184800_156189800,chr22_156184800_156189800,chr10_121479800_121484800,chr7_156184800_156189800,chr16_121479800_121484800,chr10_91851000_91856000,chr12_156184800_156189800,chr15_91851000_91856000,chr17_91851000_91856000,chr14_91851000_91856000,chr19_156184800_156189800,chr5_91851000_91856000,chr10_156184800_156189800,chr11_156184800_156189800,chr6_91851000_91856000,chr5_156184800_156189800,chr14_156184800_156189800,chr4_121479800_121484800,chr20_156184800_156189800,chr23_156184800_156189800,chr24_91851000_91856000,chr2_121479800_121484800,chr13_121479800_121484800,chr13_91851000_91856000,chr19_91851000_91856000,chr7_121479800_121484800,chr24_121479800_121484800,chr18_156184800_156189800,chr9_91851000_91856000,chr17_121479800_121484800,chr18_121479800_121484800,chr3_91851000_91856000,chr12_91851000_91856000,chr21_121479800_121484800,chr16_156184800_156189800,chr8_91851000_91856000,chr15_156184800_156189800,chr18_91851000_91856000,chr11_91851000_91856000,chr1_121479800_121484800,chr20_121479800_121484800,chr11_121479800_121484800,chr22_121479800_121484800,chr1_91851000_91856000,chr4_156184800_156189800,chr9_121479800_121484800,chr6_156184800_156189800,chr1_156184800_156189800,chr2_156184800_156189800,chr3_156184800_156189800,chr23_91851000_91856000Xh3k4me2,h3k23ac,h3k27ac,h2bk120ac,h3k27me3,h3k79me1,h3k9ac,h2bk5acH1_Derived_Mesendoderm_Cultured_Cells,H1_Derived_Trophoblast_Cultured_Cells,H1_Derived_Mesenchymal_Stem_Cells
score_____chr6_121479800_121484800,chr5_121479800_121484800,chr19_121479800_121484800,chr3_121479800_121484800,chr15_121479800_121484800,chr2_91851000_91856000,chr14_121479800_121484800,chr23_121479800_121484800,chr12_121479800_121484800,chr20_91851000_91856000,chr17_156184800_156189800,chr22_91851000_91856000,chr21_91851000_91856000,chr7_91851000_91856000,chr24_156184800_156189800,chr4_91851000_91856000,chr8_121479800_121484800,chr16_91851000_91856000,chr9_156184800_156189800,chr8_156184800_156189800,chr13_156184800_156189800,chr21_156184800_156189800,chr22_156184800_156189800,chr10_121479800_121484800,chr7_156184800_156189800,chr16_121479800_121484800,chr10_91851000_91856000,chr12_156184800_156189800,chr15_91851000_91856000,chr17_91851000_91856000,chr14_91851000_91856000,chr19_156184800_156189800,chr5_91851000_91856000,chr10_156184800_156189800,chr11_156184800_156189800,chr6_91851000_91856000,chr5_156184800_156189800,chr14_156184800_156189800,chr4_121479800_121484800,chr20_156184800_156189800,chr23_156184800_156189800,chr24_91851000_91856000,chr2_121479800_121484800,chr13_121479800_121484800,chr13_91851000_91856000,chr19_91851000_91856000,chr7_121479800_121484800,chr24_121479800_121484800,chr18_156184800_156189800,chr9_91851000_91856000,chr17_121479800_121484800,chr18_121479800_121484800,chr3_91851000_91856000,chr12_91851000_91856000,chr21_121479800_121484800,chr16_156184800_156189800,chr8_91851000_91856000,chr15_156184800_156189800,chr18_91851000_91856000,chr11_91851000_91856000,chr1_121479800_121484800,chr20_121479800_121484800,chr11_121479800_121484800,chr22_121479800_121484800,chr1_91851000_91856000,chr4_156184800_156189800,chr9_121479800_121484800,chr6_156184800_156189800,chr1_156184800_156189800,chr2_156184800_156189800,chr3_156184800_156189800,chr23_91851000_91856000Xh3k4me2,h3k23ac,h3k27ac,h2bk120ac,h3k27me3,h2ak5ac,h3k79me1,h3k9acH1_Derived_Mesendoderm_Cultured_Cells,H1_Derived_Trophoblast_Cultured_Cells,H1_Derived_Mesenchymal_Stem_Cells
score_____chr6_121479800_121484800,chr5_121479800_121484800,chr19_121479800_121484800,chr3_121479800_121484800,chr15_121479800_121484800,chr2_91851000_91856000,chr14_121479800_121484800,chr23_121479800_121484800,chr12_121479800_121484800,chr20_91851000_91856000,chr4_121479800_121484800,chr22_91851000_91856000,chr21_91851000_91856000,chr24_156184800_156189800,chr4_91851000_91856000,chr21_121479800_121484800,chr16_91851000_91856000,chr9_156184800_156189800,chr8_156184800_156189800,chr13_156184800_156189800,chr21_156184800_156189800,chr22_156184800_156189800,chr10_121479800_121484800,chr7_156184800_156189800,chr7_91851000_91856000,chr10_91851000_91856000,chr8_121479800_121484800,chr12_156184800_156189800,chr15_91851000_91856000,chr17_91851000_91856000,chr14_91851000_91856000,chr19_156184800_156189800,chr19_91851000_91856000,chr10_156184800_156189800,chr11_156184800_156189800,chr6_91851000_91856000,chr5_156184800_156189800,chr14_156184800_156189800,chr17_156184800_156189800,chr20_156184800_156189800,chr23_156184800_156189800,chr24_91851000_91856000,chr2_121479800_121484800,chr16_121479800_121484800,chr13_121479800_121484800,chr13_91851000_91856000,chr5_91851000_91856000,chr7_121479800_121484800,chr24_121479800_121484800,chr18_156184800_156189800,chr9_91851000_91856000,chr17_121479800_121484800,chr18_121479800_121484800,chr3_91851000_91856000,chr12_91851000_91856000,chr16_156184800_156189800,chr8_91851000_91856000,chr15_156184800_156189800,chr18_91851000_91856000,chr11_91851000_91856000,chr1_121479800_121484800,chr20_121479800_121484800,chr11_121479800_121484800,chr22_121479800_121484800,chr1_91851000_91856000,chr4_156184800_156189800,chr9_121479800_121484800,chr6_156184800_156189800,chr1_156184800_156189800,chr2_156184800_156189800,chr3_156184800_156189800,chr23_91851000_91856000Xh3k4me2,h3k23ac,h3k27ac,h2bk120ac,h3k9me3,h3k9ac,h3k18acH1_Derived_Mesendoderm_Cultured_Cells,H1_Derived_Trophoblast_Cultured_Cells,H1_Derived_Mesenchymal_Stem_Cells
score_____chr6_121479800_121484800,chr5_121479800_121484800,chr19_121479800_121484800,chr3_121479800_121484800,chr15_121479800_121484800,chr2_91851000_91856000,chr14_121479800_121484800,chr23_121479800_121484800,chr12_121479800_121484800,chr20_91851000_91856000,chr4_121479800_121484800,chr22_91851000_91856000,chr21_91851000_91856000,chr24_156184800_156189800,chr4_91851000_91856000,chr21_121479800_121484800,chr16_91851000_91856000,chr9_156184800_156189800,chr8_156184800_156189800,chr13_156184800_156189800,chr21_156184800_156189800,chr22_156184800_156189800,chr10_121479800_121484800,chr7_156184800_156189800,chr7_91851000_91856000,chr10_91851000_91856000,chr8_121479800_121484800,chr12_156184800_156189800,chr15_91851000_91856000,chr17_91851000_91856000,chr14_91851000_91856000,chr19_156184800_156189800,chr19_91851000_91856000,chr10_156184800_156189800,chr11_156184800_156189800,chr6_91851000_91856000,chr5_156184800_156189800,chr14_156184800_156189800,chr17_156184800_156189800,chr20_156184800_156189800,chr23_156184800_156189800,chr24_91851000_91856000,chr2_121479800_121484800,chr16_121479800_121484800,chr13_121479800_121484800,chr13_91851000_91856000,chr5_91851000_91856000,chr7_121479800_121484800,chr24_121479800_121484800,chr18_156184800_156189800,chr9_91851000_91856000,chr17_121479800_121484800,chr18_121479800_121484800,chr3_91851000_91856000,chr12_91851000_91856000,chr16_156184800_156189800,chr8_91851000_91856000,chr15_156184800_156189800,chr18_91851000_91856000,chr11_91851000_91856000,chr1_121479800_121484800,chr20_121479800_121484800,chr11_121479800_121484800,chr22_121479800_121484800,chr1_91851000_91856000,chr4_156184800_156189800,chr9_121479800_121484800,chr6_156184800_156189800,chr1_156184800_156189800,chr2_156184800_156189800,chr3_156184800_156189800,chr23_91851000_91856000Xh3k4me2,h3k23ac,h3k27ac,h2bk120ac,h3k9me3,h3k9acH1_Derived_Mesendoderm_Cultured_Cells,H1_Derived_Trophoblast_Cultured_Cells,H1_Derived_Mesenchymal_Stem_Cells
score_____chr6_91851000_91856000,chr6_121479800_121484800,chr5_121479800_121484800,chr4_121479800_121484800,chr24_91851000_91856000,chr2_121479800_121484800,chr19_121479800_121484800,chr3_91851000_91856000,chr13_121479800_121484800,chr13_91851000_91856000,chr15_121479800_121484800,chr5_91851000_91856000,chr7_121479800_121484800,chr24_121479800_121484800,chr2_91851000_91856000,chr14_121479800_121484800,chr23_121479800_121484800,chr12_121479800_121484800,chr20_91851000_91856000,chr17_121479800_121484800,chr18_121479800_121484800,chr22_91851000_91856000,chr21_91851000_91856000,chr12_91851000_91856000,chr21_121479800_121484800,chr4_91851000_91856000,chr8_121479800_121484800,chr16_91851000_91856000,chr8_91851000_91856000,chr16_121479800_121484800,chr18_91851000_91856000,chr11_91851000_91856000,chr1_121479800_121484800,chr20_121479800_121484800,chr10_121479800_121484800,chr11_121479800_121484800,chr22_121479800_121484800,chr1_91851000_91856000,chr7_91851000_91856000,chr10_91851000_91856000,chr9_121479800_121484800,chr3_121479800_121484800,chr15_91851000_91856000,chr9_91851000_91856000,chr17_91851000_91856000,chr14_91851000_91856000,chr19_91851000_91856000,chr23_91851000_91856000Xh3k4me2,h3k23ac,h3k27ac,h2bk120ac,h3k9me3,h3k79me1,h3k9acH1_Derived_Mesendoderm_Cultured_Cells,H1_Derived_Trophoblast_Cultured_Cells,H1_Derived_Mesenchymal_Stem_Cells
score_____chr6_121479800_121484800,chr5_121479800_121484800,chr19_121479800_121484800,chr3_121479800_121484800,chr15_121479800_121484800,chr2_91851000_91856000,chr14_121479800_121484800,chr23_121479800_121484800,chr12_121479800_121484800,chr20_91851000_91856000,chr4_121479800_121484800,chr22_91851000_91856000,chr21_91851000_91856000,chr24_156184800_156189800,chr4_91851000_91856000,chr8_121479800_121484800,chr16_91851000_91856000,chr9_156184800_156189800,chr8_156184800_156189800,chr13_156184800_156189800,chr21_156184800_156189800,chr16_121479800_121484800,chr10_121479800_121484800,chr7_156184800_156189800,chr7_91851000_91856000,chr10_91851000_91856000,chr12_156184800_156189800,chr15_91851000_91856000,chr17_91851000_91856000,chr14_91851000_91856000,chr19_156184800_156189800,chr22_156184800_156189800,chr19_91851000_91856000,chr10_156184800_156189800,chr11_156184800_156189800,chr6_91851000_91856000,chr5_156184800_156189800,chr14_156184800_156189800,chr17_156184800_156189800,chr20_156184800_156189800,chr23_156184800_156189800,chr24_91851000_91856000,chr2_121479800_121484800,chr13_121479800_121484800,chr13_91851000_91856000,chr5_91851000_91856000,chr7_121479800_121484800,chr24_121479800_121484800,chr18_156184800_156189800,chr9_91851000_91856000,chr17_121479800_121484800,chr18_121479800_121484800,chr3_91851000_91856000,chr12_91851000_91856000,chr21_121479800_121484800,chr16_156184800_156189800,chr8_91851000_91856000,chr15_156184800_156189800,chr18_91851000_91856000,chr11_91851000_91856000,chr1_121479800_121484800,chr20_121479800_121484800,chr11_121479800_121484800,chr22_121479800_121484800,chr1_91851000_91856000,chr4_156184800_156189800,chr9_121479800_121484800,chr6_156184800_156189800,chr1_156184800_156189800,chr2_156184800_156189800,chr3_156184800_156189800,chr23_91851000_91856000Xh3k4me2,h3k23ac,h3k27ac,h2bk120ac,h3k9me3,h3k79me1,h3k9acH1_Derived_Mesendoderm_Cultured_Cells,H1_Derived_Trophoblast_Cultured_Cells,H1_Derived_Mesenchymal_Stem_Cells
score_____chr6_91851000_91856000,chr5_156184800_156189800,chr14_156184800_156189800,chr17_156184800_156189800,chr20_156184800_156189800,chr23_156184800_156189800,chr24_91851000_91856000,chr3_91851000_91856000,chr10_156184800_156189800,chr13_91851000_91856000,chr5_91851000_91856000,chr18_156184800_156189800,chr2_91851000_91856000,chr20_91851000_91856000,chr16_156184800_156189800,chr22_91851000_91856000,chr21_91851000_91856000,chr12_91851000_91856000,chr24_156184800_156189800,chr4_91851000_91856000,chr16_91851000_91856000,chr9_156184800_156189800,chr8_91851000_91856000,chr1_156184800_156189800,chr8_156184800_156189800,chr13_156184800_156189800,chr21_156184800_156189800,chr22_156184800_156189800,chr15_156184800_156189800,chr18_91851000_91856000,chr11_91851000_91856000,chr7_156184800_156189800,chr1_91851000_91856000,chr7_91851000_91856000,chr10_91851000_91856000,chr4_156184800_156189800,chr12_156184800_156189800,chr15_91851000_91856000,chr9_91851000_91856000,chr17_91851000_91856000,chr14_91851000_91856000,chr19_156184800_156189800,chr6_156184800_156189800,chr19_91851000_91856000,chr11_156184800_156189800,chr2_156184800_156189800,chr3_156184800_156189800,chr23_91851000_91856000Xh3k4me2,h3k23ac,h3k27ac,h2bk120ac,h3k27me3,h3k9me3,h3k9acH1_Derived_Mesendoderm_Cultured_Cells,H1_Derived_Trophoblast_Cultured_Cells,H1_Derived_Mesenchymal_Stem_Cells
score_____chr6_91851000_91856000,chr5_156184800_156189800,chr14_156184800_156189800,chr17_156184800_156189800,chr20_156184800_156189800,chr23_156184800_156189800,chr24_91851000_91856000,chr3_91851000_91856000,chr10_156184800_156189800,chr13_91851000_91856000,chr5_91851000_91856000,chr18_156184800_156189800,chr2_91851000_91856000,chr20_91851000_91856000,chr16_156184800_156189800,chr22_91851000_91856000,chr21_91851000_91856000,chr12_91851000_91856000,chr24_156184800_156189800,chr4_91851000_91856000,chr16_91851000_91856000,chr19_156184800_156189800,chr8_91851000_91856000,chr11_156184800_156189800,chr8_156184800_156189800,chr13_156184800_156189800,chr21_156184800_156189800,chr22_156184800_156189800,chr15_156184800_156189800,chr18_91851000_91856000,chr11_91851000_91856000,chr7_156184800_156189800,chr1_91851000_91856000,chr7_91851000_91856000,chr10_91851000_91856000,chr4_156184800_156189800,chr12_156184800_156189800,chr15_91851000_91856000,chr9_91851000_91856000,chr17_91851000_91856000,chr14_91851000_91856000,chr9_156184800_156189800,chr6_156184800_156189800,chr19_91851000_91856000,chr1_156184800_156189800,chr2_156184800_156189800,chr3_156184800_156189800,chr23_91851000_91856000Xh3k4me2,h3k23ac,h3k27ac,h2bk120ac,h3k9me3,h3k9ac,h2bk5acH1_Derived_Mesendoderm_Cultured_Cells,H1_Derived_Trophoblast_Cultured_Cells,H1_Derived_Mesenchymal_Stem_Cells
score_____chr6_121479800_121484800,chr5_121479800_121484800,chr19_121479800_121484800,chr3_121479800_121484800,chr15_121479800_121484800,chr2_91851000_91856000,chr14_121479800_121484800,chr23_121479800_121484800,chr12_121479800_121484800,chr20_91851000_91856000,chr4_121479800_121484800,chr22_91851000_91856000,chr21_91851000_91856000,chr24_156184800_156189800,chr4_91851000_91856000,chr21_121479800_121484800,chr16_91851000_91856000,chr9_156184800_156189800,chr8_156184800_156189800,chr13_156184800_156189800,chr21_156184800_156189800,chr22_156184800_156189800,chr10_121479800_121484800,chr7_156184800_156189800,chr7_91851000_91856000,chr10_91851000_91856000,chr8_121479800_121484800,chr12_156184800_156189800,chr15_91851000_91856000,chr17_91851000_91856000,chr14_91851000_91856000,chr19_156184800_156189800,chr19_91851000_91856000,chr10_156184800_156189800,chr11_156184800_156189800,chr6_91851000_91856000,chr5_156184800_156189800,chr14_156184800_156189800,chr17_156184800_156189800,chr20_156184800_156189800,chr23_156184800_156189800,chr24_91851000_91856000,chr2_121479800_121484800,chr16_121479800_121484800,chr13_121479800_121484800,chr13_91851000_91856000,chr5_91851000_91856000,chr7_121479800_121484800,chr24_121479800_121484800,chr18_156184800_156189800,chr9_91851000_91856000,chr17_121479800_121484800,chr18_121479800_121484800,chr3_91851000_91856000,chr12_91851000_91856000,chr16_156184800_156189800,chr8_91851000_91856000,chr15_156184800_156189800,chr18_91851000_91856000,chr11_91851000_91856000,chr1_121479800_121484800,chr20_121479800_121484800,chr11_121479800_121484800,chr22_121479800_121484800,chr1_91851000_91856000,chr4_156184800_156189800,chr9_121479800_121484800,chr6_156184800_156189800,chr1_156184800_156189800,chr2_156184800_156189800,chr3_156184800_156189800,chr23_91851000_91856000Xh3k4me2,h3k23ac,h3k27ac,h2bk120ac,h3k9me3,h3k4ac,h3k9acH1_Derived_Mesendoderm_Cultured_Cells,H1_Derived_Trophoblast_Cultured_Cells,H1_Derived_Mesenchymal_Stem_Cells
score_____chr6_121479800_121484800,chr5_121479800_121484800,chr19_121479800_121484800,chr3_121479800_121484800,chr15_121479800_121484800,chr2_91851000_91856000,chr14_121479800_121484800,chr23_121479800_121484800,chr12_121479800_121484800,chr20_91851000_91856000,chr17_156184800_156189800,chr22_91851000_91856000,chr21_91851000_91856000,chr7_91851000_91856000,chr24_156184800_156189800,chr4_91851000_91856000,chr8_121479800_121484800,chr16_91851000_91856000,chr9_156184800_156189800,chr8_156184800_156189800,chr13_156184800_156189800,chr21_156184800_156189800,chr22_156184800_156189800,chr10_121479800_121484800,chr7_156184800_156189800,chr16_121479800_121484800,chr10_91851000_91856000,chr12_156184800_156189800,chr15_91851000_91856000,chr17_91851000_91856000,chr14_91851000_91856000,chr19_156184800_156189800,chr5_91851000_91856000,chr10_156184800_156189800,chr11_156184800_156189800,chr6_91851000_91856000,chr5_156184800_156189800,chr14_156184800_156189800,chr4_121479800_121484800,chr20_156184800_156189800,chr23_156184800_156189800,chr24_91851000_91856000,chr2_121479800_121484800,chr13_121479800_121484800,chr13_91851000_91856000,chr19_91851000_91856000,chr7_121479800_121484800,chr24_121479800_121484800,chr18_156184800_156189800,chr9_91851000_91856000,chr17_121479800_121484800,chr18_121479800_121484800,chr3_91851000_91856000,chr12_91851000_91856000,chr21_121479800_121484800,chr16_156184800_156189800,chr8_91851000_91856000,chr15_156184800_156189800,chr18_91851000_91856000,chr11_91851000_91856000,chr1_121479800_121484800,chr20_121479800_121484800,chr11_121479800_121484800,chr22_121479800_121484800,chr1_91851000_91856000,chr4_156184800_156189800,chr9_121479800_121484800,chr6_156184800_156189800,chr1_156184800_156189800,chr2_156184800_156189800,chr3_156184800_156189800,chr23_91851000_91856000Xh3k4me2,h3k23ac,h3k27ac,h2bk120ac,h3k27me3,h3k9me3,h3k9acH1_Derived_Mesendoderm_Cultured_Cells,H1_Derived_Trophoblast_Cultured_Cells,H1_Derived_Mesenchymal_Stem_Cells
score_____chr6_121479800_121484800,chr5_121479800_121484800,chr19_121479800_121484800,chr3_121479800_121484800,chr15_121479800_121484800,chr2_91851000_91856000,chr14_121479800_121484800,chr23_121479800_121484800,chr12_121479800_121484800,chr20_91851000_91856000,chr4_121479800_121484800,chr22_91851000_91856000,chr21_91851000_91856000,chr24_156184800_156189800,chr4_91851000_91856000,chr21_121479800_121484800,chr16_91851000_91856000,chr9_156184800_156189800,chr8_156184800_156189800,chr13_156184800_156189800,chr21_156184800_156189800,chr22_156184800_156189800,chr10_121479800_121484800,chr7_156184800_156189800,chr7_91851000_91856000,chr10_91851000_91856000,chr8_121479800_121484800,chr12_156184800_156189800,chr15_91851000_91856000,chr17_91851000_91856000,chr14_91851000_91856000,chr19_156184800_156189800,chr19_91851000_91856000,chr10_156184800_156189800,chr11_156184800_156189800,chr6_91851000_91856000,chr5_156184800_156189800,chr14_156184800_156189800,chr17_156184800_156189800,chr20_156184800_156189800,chr23_156184800_156189800,chr24_91851000_91856000,chr2_121479800_121484800,chr16_121479800_121484800,chr13_121479800_121484800,chr13_91851000_91856000,chr5_91851000_91856000,chr7_121479800_121484800,chr24_121479800_121484800,chr18_156184800_156189800,chr9_91851000_91856000,chr17_121479800_121484800,chr18_121479800_121484800,chr3_91851000_91856000,chr12_91851000_91856000,chr16_156184800_156189800,chr8_91851000_91856000,chr15_156184800_156189800,chr18_91851000_91856000,chr11_91851000_91856000,chr1_121479800_121484800,chr20_121479800_121484800,chr11_121479800_121484800,chr22_121479800_121484800,chr1_91851000_91856000,chr4_156184800_156189800,chr9_121479800_121484800,chr6_156184800_156189800,chr1_156184800_156189800,chr2_156184800_156189800,chr3_156184800_156189800,chr23_91851000_91856000Xh3k4me2,h3k23ac,h3k27ac,h2bk120ac,h3k9me3,h3k4ac,h3k18acH1_Derived_Mesendoderm_Cultured_Cells,H1_Derived_Trophoblast_Cultured_Cells,H1_Derived_Mesenchymal_Stem_Cells
score_____chr6_121479800_121484800,chr5_121479800_121484800,chr20_143282200_143287200,chr7_91851000_91856000,chr19_121479800_121484800,chr3_121479800_121484800,chr15_121479800_121484800,chr14_143282200_143287200,chr19_143282200_143287200,chr1_91851000_91856000,chr17_121479800_121484800,chr11_143282200_143287200,chr14_121479800_121484800,chr23_121479800_121484800,chr12_121479800_121484800,chr20_91851000_91856000,chr17_143282200_143287200,chr22_91851000_91856000,chr21_91851000_91856000,chr7_143282200_143287200,chr13_121479800_121484800,chr24_156184800_156189800,chr4_91851000_91856000,chr8_121479800_121484800,chr16_91851000_91856000,chr9_156184800_156189800,chr8_156184800_156189800,chr15_143282200_143287200,chr18_143282200_143287200,chr13_156184800_156189800,chr21_156184800_156189800,chr22_156184800_156189800,chr8_143282200_143287200,chr23_143282200_143287200,chr5_143282200_143287200,chr3_143282200_143287200,chr7_156184800_156189800,chr9_143282200_143287200,chr10_143282200_143287200,chr16_121479800_121484800,chr10_91851000_91856000,chr12_156184800_156189800,chr15_91851000_91856000,chr17_91851000_91856000,chr14_91851000_91856000,chr5_91851000_91856000,chr11_156184800_156189800,chr12_143282200_143287200,chr6_91851000_91856000,chr5_156184800_156189800,chr14_156184800_156189800,chr17_156184800_156189800,chr20_156184800_156189800,chr23_156184800_156189800,chr24_91851000_91856000,chr2_121479800_121484800,chr10_156184800_156189800,chr13_91851000_91856000,chr19_91851000_91856000,chr7_121479800_121484800,chr24_121479800_121484800,chr18_156184800_156189800,chr16_143282200_143287200,chr9_91851000_91856000,chr2_91851000_91856000,chr18_121479800_121484800,chr3_91851000_91856000,chr12_91851000_91856000,chr2_143282200_143287200,chr19_156184800_156189800,chr8_91851000_91856000,chr18_91851000_91856000,chr4_121479800_121484800,chr1_143282200_143287200,chr22_143282200_143287200,chr15_156184800_156189800,chr16_156184800_156189800,chr11_91851000_91856000,chr4_143282200_143287200,chr1_121479800_121484800,chr6_143282200_143287200,chr21_143282200_143287200,chr11_121479800_121484800,chr22_121479800_121484800,chr24_143282200_143287200,chr21_121479800_121484800,chr13_143282200_143287200,chr4_156184800_156189800,chr9_121479800_121484800,chr20_121479800_121484800,chr6_156184800_156189800,chr10_121479800_121484800,chr1_156184800_156189800,chr2_156184800_156189800,chr3_156184800_156189800,chr23_91851000_91856000Xh3k4me2,h3k23ac,h3k27ac,h2bk120ac,h3k27me3,h3k9me3,h3k18acH1_Derived_Mesendoderm_Cultured_Cells,H1_Derived_Trophoblast_Cultured_Cells,H1_Derived_Mesenchymal_Stem_Cells
score_____chr6_121479800_121484800,chr5_121479800_121484800,chr19_121479800_121484800,chr3_121479800_121484800,chr15_121479800_121484800,chr2_91851000_91856000,chr14_121479800_121484800,chr23_121479800_121484800,chr12_121479800_121484800,chr20_91851000_91856000,chr17_156184800_156189800,chr22_91851000_91856000,chr21_91851000_91856000,chr24_156184800_156189800,chr4_91851000_91856000,chr8_121479800_121484800,chr16_91851000_91856000,chr9_156184800_156189800,chr8_156184800_156189800,chr13_156184800_156189800,chr21_156184800_156189800,chr22_156184800_156189800,chr10_121479800_121484800,chr7_156184800_156189800,chr7_91851000_91856000,chr10_91851000_91856000,chr12_156184800_156189800,chr15_91851000_91856000,chr17_91851000_91856000,chr14_91851000_91856000,chr19_156184800_156189800,chr5_91851000_91856000,chr10_156184800_156189800,chr11_156184800_156189800,chr6_91851000_91856000,chr5_156184800_156189800,chr14_156184800_156189800,chr4_121479800_121484800,chr20_156184800_156189800,chr23_156184800_156189800,chr24_91851000_91856000,chr2_121479800_121484800,chr16_121479800_121484800,chr13_121479800_121484800,chr13_91851000_91856000,chr19_91851000_91856000,chr7_121479800_121484800,chr24_121479800_121484800,chr18_156184800_156189800,chr9_91851000_91856000,chr17_121479800_121484800,chr18_121479800_121484800,chr3_91851000_91856000,chr12_91851000_91856000,chr21_121479800_121484800,chr16_156184800_156189800,chr8_91851000_91856000,chr15_156184800_156189800,chr18_91851000_91856000,chr11_91851000_91856000,chr1_121479800_121484800,chr20_121479800_121484800,chr11_121479800_121484800,chr22_121479800_121484800,chr1_91851000_91856000,chr4_156184800_156189800,chr9_121479800_121484800,chr6_156184800_156189800,chr1_156184800_156189800,chr2_156184800_156189800,chr3_156184800_156189800,chr23_91851000_91856000Xh3k4me2,h3k23ac,h3k27ac,h2bk120ac,h3k27me3,h3k9me3,h3k18acH1_Derived_Mesendoderm_Cultured_Cells,H1_Derived_Trophoblast_Cultured_Cells,H1_Derived_Mesenchymal_Stem_Cells
score_____chr6_121479800_121484800,chr5_121479800_121484800,chr19_121479800_121484800,chr3_121479800_121484800,chr15_121479800_121484800,chr1_91851000_91856000,chr17_121479800_121484800,chr14_121479800_121484800,chr23_121479800_121484800,chr12_121479800_121484800,chr20_91851000_91856000,chr17_156184800_156189800,chr22_91851000_91856000,chr21_91851000_91856000,chr7_91851000_91856000,chr24_156184800_156189800,chr4_91851000_91856000,chr8_121479800_121484800,chr16_91851000_91856000,chr9_156184800_156189800,chr8_156184800_156189800,chr13_156184800_156189800,chr21_156184800_156189800,chr22_156184800_156189800,chr10_121479800_121484800,chr7_156184800_156189800,chr16_121479800_121484800,chr10_91851000_91856000,chr12_156184800_156189800,chr15_91851000_91856000,chr17_91851000_91856000,chr14_91851000_91856000,chr19_156184800_156189800,chr19_91851000_91856000,chr10_156184800_156189800,chr11_156184800_156189800,chr6_91851000_91856000,chr5_156184800_156189800,chr14_156184800_156189800,chr4_121479800_121484800,chr20_156184800_156189800,chr23_156184800_156189800,chr24_91851000_91856000,chr2_121479800_121484800,chr13_121479800_121484800,chr13_91851000_91856000,chr5_91851000_91856000,chr7_121479800_121484800,chr24_121479800_121484800,chr18_156184800_156189800,chr9_91851000_91856000,chr2_91851000_91856000,chr18_121479800_121484800,chr3_91851000_91856000,chr12_91851000_91856000,chr16_156184800_156189800,chr8_91851000_91856000,chr15_156184800_156189800,chr18_91851000_91856000,chr11_91851000_91856000,chr1_121479800_121484800,chr20_121479800_121484800,chr11_121479800_121484800,chr22_121479800_121484800,chr21_121479800_121484800,chr4_156184800_156189800,chr9_121479800_121484800,chr6_156184800_156189800,chr1_156184800_156189800,chr2_156184800_156189800,chr3_156184800_156189800,chr23_91851000_91856000Xh3k4me2,h3k23ac,h3k27ac,h2bk120ac,h3k27me3,h3k4ac,h3k18acH1_Derived_Mesendoderm_Cultured_Cells,H1_Derived_Trophoblast_Cultured_Cells,H1_Derived_Mesenchymal_Stem_Cells
score_____chr6_121479800_121484800,chr5_121479800_121484800,chr19_121479800_121484800,chr3_121479800_121484800,chr15_121479800_121484800,chr1_91851000_91856000,chr17_121479800_121484800,chr14_121479800_121484800,chr23_121479800_121484800,chr12_121479800_121484800,chr20_91851000_91856000,chr4_121479800_121484800,chr22_91851000_91856000,chr21_91851000_91856000,chr7_91851000_91856000,chr24_156184800_156189800,chr4_91851000_91856000,chr8_121479800_121484800,chr16_91851000_91856000,chr9_156184800_156189800,chr8_156184800_156189800,chr13_156184800_156189800,chr21_156184800_156189800,chr22_156184800_156189800,chr10_121479800_121484800,chr7_156184800_156189800,chr16_121479800_121484800,chr10_91851000_91856000,chr12_156184800_156189800,chr15_91851000_91856000,chr17_91851000_91856000,chr14_91851000_91856000,chr19_156184800_156189800,chr19_91851000_91856000,chr10_156184800_156189800,chr11_156184800_156189800,chr6_91851000_91856000,chr5_156184800_156189800,chr14_156184800_156189800,chr17_156184800_156189800,chr20_156184800_156189800,chr23_156184800_156189800,chr24_91851000_91856000,chr2_121479800_121484800,chr13_121479800_121484800,chr13_91851000_91856000,chr5_91851000_91856000,chr7_121479800_121484800,chr24_121479800_121484800,chr18_156184800_156189800,chr9_91851000_91856000,chr2_91851000_91856000,chr18_121479800_121484800,chr3_91851000_91856000,chr12_91851000_91856000,chr18_91851000_91856000,chr8_91851000_91856000,chr15_156184800_156189800,chr16_156184800_156189800,chr11_91851000_91856000,chr1_121479800_121484800,chr20_121479800_121484800,chr11_121479800_121484800,chr22_121479800_121484800,chr21_121479800_121484800,chr4_156184800_156189800,chr9_121479800_121484800,chr6_156184800_156189800,chr1_156184800_156189800,chr2_156184800_156189800,chr3_156184800_156189800,chr23_91851000_91856000Xh3k4me2,h3k23ac,h3k27ac,h2bk120ac,h3k27me3,h3k4ac,h3k9acH1_Derived_Mesendoderm_Cultured_Cells,H1_Derived_Trophoblast_Cultured_Cells,H1_Derived_Mesenchymal_Stem_Cells
score_____chr6_121479800_121484800,chr5_121479800_121484800,chr19_121479800_121484800,chr3_121479800_121484800,chr15_121479800_121484800,chr2_91851000_91856000,chr14_121479800_121484800,chr23_121479800_121484800,chr12_121479800_121484800,chr20_91851000_91856000,chr17_156184800_156189800,chr22_91851000_91856000,chr21_91851000_91856000,chr24_156184800_156189800,chr4_91851000_91856000,chr8_121479800_121484800,chr16_91851000_91856000,chr9_156184800_156189800,chr8_156184800_156189800,chr13_156184800_156189800,chr21_156184800_156189800,chr7_91851000_91856000,chr10_121479800_121484800,chr7_156184800_156189800,chr16_121479800_121484800,chr10_91851000_91856000,chr9_121479800_121484800,chr15_91851000_91856000,chr17_91851000_91856000,chr14_91851000_91856000,chr19_156184800_156189800,chr22_156184800_156189800,chr5_91851000_91856000,chr10_156184800_156189800,chr11_156184800_156189800,chr6_91851000_91856000,chr5_156184800_156189800,chr14_156184800_156189800,chr4_121479800_121484800,chr20_156184800_156189800,chr23_156184800_156189800,chr24_91851000_91856000,chr2_121479800_121484800,chr13_121479800_121484800,chr13_91851000_91856000,chr19_91851000_91856000,chr7_121479800_121484800,chr24_121479800_121484800,chr18_156184800_156189800,chr9_91851000_91856000,chr17_121479800_121484800,chr18_121479800_121484800,chr3_91851000_91856000,chr12_91851000_91856000,chr21_121479800_121484800,chr18_91851000_91856000,chr8_91851000_91856000,chr15_156184800_156189800,chr16_156184800_156189800,chr11_91851000_91856000,chr1_121479800_121484800,chr20_121479800_121484800,chr11_121479800_121484800,chr22_121479800_121484800,chr1_91851000_91856000,chr4_156184800_156189800,chr12_156184800_156189800,chr6_156184800_156189800,chr1_156184800_156189800,chr2_156184800_156189800,chr3_156184800_156189800,chr23_91851000_91856000Xh3k4me2,h3k27ac,h2bk120ac,h3k27me3,h3k9me3,h3k79me1,h3k9acH1_Derived_Mesendoderm_Cultured_Cells,H1_Derived_Trophoblast_Cultured_Cells,H1_Derived_Mesenchymal_Stem_Cells
score_____chr6_121479800_121484800,chr5_121479800_121484800,chr19_121479800_121484800,chr3_121479800_121484800,chr15_121479800_121484800,chr2_91851000_91856000,chr14_121479800_121484800,chr23_121479800_121484800,chr12_121479800_121484800,chr20_91851000_91856000,chr17_156184800_156189800,chr22_91851000_91856000,chr21_91851000_91856000,chr24_156184800_156189800,chr4_91851000_91856000,chr8_121479800_121484800,chr16_91851000_91856000,chr9_156184800_156189800,chr8_156184800_156189800,chr13_156184800_156189800,chr21_156184800_156189800,chr7_91851000_91856000,chr10_121479800_121484800,chr7_156184800_156189800,chr16_121479800_121484800,chr10_91851000_91856000,chr9_121479800_121484800,chr15_91851000_91856000,chr17_91851000_91856000,chr14_91851000_91856000,chr19_156184800_156189800,chr22_156184800_156189800,chr5_91851000_91856000,chr10_156184800_156189800,chr11_156184800_156189800,chr6_91851000_91856000,chr5_156184800_156189800,chr14_156184800_156189800,chr4_121479800_121484800,chr20_156184800_156189800,chr23_156184800_156189800,chr24_91851000_91856000,chr2_121479800_121484800,chr13_121479800_121484800,chr13_91851000_91856000,chr19_91851000_91856000,chr7_121479800_121484800,chr24_121479800_121484800,chr18_156184800_156189800,chr9_91851000_91856000,chr17_121479800_121484800,chr18_121479800_121484800,chr3_91851000_91856000,chr12_91851000_91856000,chr21_121479800_121484800,chr18_91851000_91856000,chr8_91851000_91856000,chr15_156184800_156189800,chr16_156184800_156189800,chr11_91851000_91856000,chr1_121479800_121484800,chr20_121479800_121484800,chr11_121479800_121484800,chr22_121479800_121484800,chr1_91851000_91856000,chr4_156184800_156189800,chr12_156184800_156189800,chr6_156184800_156189800,chr1_156184800_156189800,chr2_156184800_156189800,chr3_156184800_156189800,chr23_91851000_91856000Xh3k4me2,h3k23ac,h3k27ac,h2bk120ac,h3k27me3,h3k9me3,h3k9acH1_Derived_Mesendoderm_Cultured_Cells,H1_Derived_Trophoblast_Cultured_Cells,H1_Derived_Mesenchymal_Stem_Cells
score_____chr6_121479800_121484800,chr5_121479800_121484800,chr19_121479800_121484800,chr3_121479800_121484800,chr15_121479800_121484800,chr2_91851000_91856000,chr14_121479800_121484800,chr23_121479800_121484800,chr12_121479800_121484800,chr20_91851000_91856000,chr17_156184800_156189800,chr22_91851000_91856000,chr21_91851000_91856000,chr24_156184800_156189800,chr4_91851000_91856000,chr8_121479800_121484800,chr16_91851000_91856000,chr9_156184800_156189800,chr8_156184800_156189800,chr13_156184800_156189800,chr21_156184800_156189800,chr7_91851000_91856000,chr10_121479800_121484800,chr7_156184800_156189800,chr16_121479800_121484800,chr10_91851000_91856000,chr9_121479800_121484800,chr15_91851000_91856000,chr17_91851000_91856000,chr14_91851000_91856000,chr19_156184800_156189800,chr22_156184800_156189800,chr5_91851000_91856000,chr10_156184800_156189800,chr11_156184800_156189800,chr6_91851000_91856000,chr5_156184800_156189800,chr14_156184800_156189800,chr4_121479800_121484800,chr20_156184800_156189800,chr23_156184800_156189800,chr24_91851000_91856000,chr2_121479800_121484800,chr13_121479800_121484800,chr13_91851000_91856000,chr19_91851000_91856000,chr7_121479800_121484800,chr24_121479800_121484800,chr18_156184800_156189800,chr9_91851000_91856000,chr17_121479800_121484800,chr18_121479800_121484800,chr3_91851000_91856000,chr12_91851000_91856000,chr21_121479800_121484800,chr18_91851000_91856000,chr8_91851000_91856000,chr15_156184800_156189800,chr16_156184800_156189800,chr11_91851000_91856000,chr1_121479800_121484800,chr20_121479800_121484800,chr11_121479800_121484800,chr22_121479800_121484800,chr1_91851000_91856000,chr4_156184800_156189800,chr12_156184800_156189800,chr6_156184800_156189800,chr1_156184800_156189800,chr2_156184800_156189800,chr3_156184800_156189800,chr23_91851000_91856000Xh3k4me2,h3k27ac,h2bk120ac,h3k27me3,h3k9me3,h3k9ac,h2bk5acH1_Derived_Mesendoderm_Cultured_Cells,H1_Derived_Trophoblast_Cultured_Cells,H1_Derived_Mesenchymal_Stem_Cells
score_____chr6_121479800_121484800,chr5_121479800_121484800,chr19_121479800_121484800,chr3_121479800_121484800,chr15_121479800_121484800,chr2_91851000_91856000,chr14_121479800_121484800,chr23_121479800_121484800,chr12_121479800_121484800,chr20_91851000_91856000,chr17_156184800_156189800,chr22_91851000_91856000,chr21_91851000_91856000,chr24_156184800_156189800,chr4_91851000_91856000,chr8_121479800_121484800,chr16_91851000_91856000,chr9_156184800_156189800,chr8_156184800_156189800,chr13_156184800_156189800,chr21_156184800_156189800,chr7_91851000_91856000,chr10_121479800_121484800,chr7_156184800_156189800,chr16_121479800_121484800,chr10_91851000_91856000,chr9_121479800_121484800,chr15_91851000_91856000,chr17_91851000_91856000,chr14_91851000_91856000,chr19_156184800_156189800,chr22_156184800_156189800,chr5_91851000_91856000,chr10_156184800_156189800,chr11_156184800_156189800,chr6_91851000_91856000,chr5_156184800_156189800,chr14_156184800_156189800,chr4_121479800_121484800,chr20_156184800_156189800,chr23_156184800_156189800,chr24_91851000_91856000,chr2_121479800_121484800,chr13_121479800_121484800,chr13_91851000_91856000,chr19_91851000_91856000,chr7_121479800_121484800,chr24_121479800_121484800,chr18_156184800_156189800,chr9_91851000_91856000,chr17_121479800_121484800,chr18_121479800_121484800,chr3_91851000_91856000,chr12_91851000_91856000,chr21_121479800_121484800,chr18_91851000_91856000,chr8_91851000_91856000,chr15_156184800_156189800,chr16_156184800_156189800,chr11_91851000_91856000,chr1_121479800_121484800,chr20_121479800_121484800,chr11_121479800_121484800,chr22_121479800_121484800,chr1_91851000_91856000,chr4_156184800_156189800,chr12_156184800_156189800,chr6_156184800_156189800,chr1_156184800_156189800,chr2_156184800_156189800,chr3_156184800_156189800,chr23_91851000_91856000Xh3k4me2,h2ak5ac,h3k27ac,h2bk120ac,h3k27me3,h3k9me3,h3k9acH1_Derived_Mesendoderm_Cultured_Cells,H1_Derived_Trophoblast_Cultured_Cells,H1_Derived_Mesenchymal_Stem_Cells
score_____chr6_121479800_121484800,chr5_121479800_121484800,chr19_121479800_121484800,chr3_121479800_121484800,chr15_121479800_121484800,chr2_91851000_91856000,chr14_121479800_121484800,chr23_121479800_121484800,chr12_121479800_121484800,chr20_91851000_91856000,chr17_156184800_156189800,chr22_91851000_91856000,chr21_91851000_91856000,chr24_156184800_156189800,chr4_91851000_91856000,chr8_121479800_121484800,chr16_91851000_91856000,chr9_156184800_156189800,chr8_156184800_156189800,chr13_156184800_156189800,chr21_156184800_156189800,chr7_91851000_91856000,chr10_121479800_121484800,chr7_156184800_156189800,chr16_121479800_121484800,chr10_91851000_91856000,chr9_121479800_121484800,chr15_91851000_91856000,chr17_91851000_91856000,chr14_91851000_91856000,chr19_156184800_156189800,chr22_156184800_156189800,chr5_91851000_91856000,chr10_156184800_156189800,chr11_156184800_156189800,chr6_91851000_91856000,chr5_156184800_156189800,chr14_156184800_156189800,chr4_121479800_121484800,chr20_156184800_156189800,chr23_156184800_156189800,chr24_91851000_91856000,chr2_121479800_121484800,chr13_121479800_121484800,chr13_91851000_91856000,chr19_91851000_91856000,chr7_121479800_121484800,chr24_121479800_121484800,chr18_156184800_156189800,chr9_91851000_91856000,chr17_121479800_121484800,chr18_121479800_121484800,chr3_91851000_91856000,chr12_91851000_91856000,chr21_121479800_121484800,chr18_91851000_91856000,chr8_91851000_91856000,chr15_156184800_156189800,chr16_156184800_156189800,chr11_91851000_91856000,chr1_121479800_121484800,chr20_121479800_121484800,chr11_121479800_121484800,chr22_121479800_121484800,chr1_91851000_91856000,chr4_156184800_156189800,chr12_156184800_156189800,chr6_156184800_156189800,chr1_156184800_156189800,chr2_156184800_156189800,chr3_156184800_156189800,chr23_91851000_91856000Xh3k4me2,h3k23ac,h3k27ac,h2bk120ac,h3k27me3,h3k9me3,h3k79me1,h3k9acH1_Derived_Mesendoderm_Cultured_Cells,H1_Derived_Trophoblast_Cultured_Cells,H1_Derived_Mesenchymal_Stem_Cells
score_____chr6_121479800_121484800,chr5_121479800_121484800,chr19_121479800_121484800,chr3_121479800_121484800,chr15_121479800_121484800,chr2_91851000_91856000,chr14_121479800_121484800,chr23_121479800_121484800,chr12_121479800_121484800,chr20_91851000_91856000,chr17_156184800_156189800,chr22_91851000_91856000,chr21_91851000_91856000,chr24_156184800_156189800,chr4_91851000_91856000,chr8_121479800_121484800,chr16_91851000_91856000,chr9_156184800_156189800,chr8_156184800_156189800,chr13_156184800_156189800,chr21_156184800_156189800,chr7_91851000_91856000,chr10_121479800_121484800,chr7_156184800_156189800,chr16_121479800_121484800,chr10_91851000_91856000,chr9_121479800_121484800,chr15_91851000_91856000,chr17_91851000_91856000,chr14_91851000_91856000,chr19_156184800_156189800,chr22_156184800_156189800,chr5_91851000_91856000,chr10_156184800_156189800,chr11_156184800_156189800,chr6_91851000_91856000,chr5_156184800_156189800,chr14_156184800_156189800,chr4_121479800_121484800,chr20_156184800_156189800,chr23_156184800_156189800,chr24_91851000_91856000,chr2_121479800_121484800,chr13_121479800_121484800,chr13_91851000_91856000,chr19_91851000_91856000,chr7_121479800_121484800,chr24_121479800_121484800,chr18_156184800_156189800,chr9_91851000_91856000,chr17_121479800_121484800,chr18_121479800_121484800,chr3_91851000_91856000,chr12_91851000_91856000,chr21_121479800_121484800,chr18_91851000_91856000,chr8_91851000_91856000,chr15_156184800_156189800,chr16_156184800_156189800,chr11_91851000_91856000,chr1_121479800_121484800,chr20_121479800_121484800,chr11_121479800_121484800,chr22_121479800_121484800,chr1_91851000_91856000,chr4_156184800_156189800,chr12_156184800_156189800,chr6_156184800_156189800,chr1_156184800_156189800,chr2_156184800_156189800,chr3_156184800_156189800,chr23_91851000_91856000Xh3k4me2,h3k27ac,h2bk120ac,h3k27me3,h3k9me3,h3k79me1,h3k9ac,h2bk5acH1_Derived_Mesendoderm_Cultured_Cells,H1_Derived_Trophoblast_Cultured_Cells,H1_Derived_Mesenchymal_Stem_Cells
score_____chr6_121479800_121484800,chr5_121479800_121484800,chr19_121479800_121484800,chr3_121479800_121484800,chr15_121479800_121484800,chr2_91851000_91856000,chr14_121479800_121484800,chr23_121479800_121484800,chr12_121479800_121484800,chr20_91851000_91856000,chr17_156184800_156189800,chr22_91851000_91856000,chr21_91851000_91856000,chr24_156184800_156189800,chr4_91851000_91856000,chr8_121479800_121484800,chr16_91851000_91856000,chr9_156184800_156189800,chr8_156184800_156189800,chr13_156184800_156189800,chr21_156184800_156189800,chr7_91851000_91856000,chr10_121479800_121484800,chr7_156184800_156189800,chr16_121479800_121484800,chr10_91851000_91856000,chr9_121479800_121484800,chr15_91851000_91856000,chr17_91851000_91856000,chr14_91851000_91856000,chr19_156184800_156189800,chr22_156184800_156189800,chr5_91851000_91856000,chr10_156184800_156189800,chr11_156184800_156189800,chr6_91851000_91856000,chr5_156184800_156189800,chr14_156184800_156189800,chr4_121479800_121484800,chr20_156184800_156189800,chr23_156184800_156189800,chr24_91851000_91856000,chr2_121479800_121484800,chr13_121479800_121484800,chr13_91851000_91856000,chr19_91851000_91856000,chr7_121479800_121484800,chr24_121479800_121484800,chr18_156184800_156189800,chr9_91851000_91856000,chr17_121479800_121484800,chr18_121479800_121484800,chr3_91851000_91856000,chr12_91851000_91856000,chr21_121479800_121484800,chr18_91851000_91856000,chr8_91851000_91856000,chr15_156184800_156189800,chr16_156184800_156189800,chr11_91851000_91856000,chr1_121479800_121484800,chr20_121479800_121484800,chr11_121479800_121484800,chr22_121479800_121484800,chr1_91851000_91856000,chr4_156184800_156189800,chr12_156184800_156189800,chr6_156184800_156189800,chr1_156184800_156189800,chr2_156184800_156189800,chr3_156184800_156189800,chr23_91851000_91856000Xh3k4me2,h2ak5ac,h3k27ac,h2bk120ac,h3k27me3,h3k9me3,h3k79me1,h3k9acH1_Derived_Mesendoderm_Cultured_Cells,H1_Derived_Trophoblast_Cultured_Cells,H1_Derived_Mesenchymal_Stem_Cells
score_____chr6_121479800_121484800,chr5_121479800_121484800,chr20_143282200_143287200,chr7_91851000_91856000,chr19_121479800_121484800,chr3_121479800_121484800,chr15_121479800_121484800,chr14_143282200_143287200,chr19_143282200_143287200,chr2_91851000_91856000,chr11_143282200_143287200,chr14_121479800_121484800,chr23_121479800_121484800,chr12_121479800_121484800,chr20_91851000_91856000,chr17_143282200_143287200,chr22_91851000_91856000,chr21_91851000_91856000,chr7_143282200_143287200,chr24_156184800_156189800,chr4_91851000_91856000,chr8_121479800_121484800,chr16_91851000_91856000,chr9_156184800_156189800,chr8_156184800_156189800,chr15_143282200_143287200,chr18_143282200_143287200,chr13_156184800_156189800,chr21_156184800_156189800,chr22_156184800_156189800,chr8_143282200_143287200,chr23_143282200_143287200,chr5_143282200_143287200,chr3_143282200_143287200,chr7_156184800_156189800,chr21_121479800_121484800,chr9_143282200_143287200,chr10_143282200_143287200,chr16_121479800_121484800,chr10_91851000_91856000,chr12_156184800_156189800,chr15_91851000_91856000,chr17_91851000_91856000,chr14_91851000_91856000,chr5_91851000_91856000,chr10_156184800_156189800,chr11_156184800_156189800,chr12_143282200_143287200,chr6_91851000_91856000,chr5_156184800_156189800,chr14_156184800_156189800,chr17_156184800_156189800,chr20_156184800_156189800,chr23_156184800_156189800,chr24_91851000_91856000,chr2_121479800_121484800,chr13_121479800_121484800,chr13_91851000_91856000,chr19_91851000_91856000,chr7_121479800_121484800,chr24_121479800_121484800,chr18_156184800_156189800,chr16_143282200_143287200,chr9_91851000_91856000,chr17_121479800_121484800,chr18_121479800_121484800,chr3_91851000_91856000,chr12_91851000_91856000,chr2_143282200_143287200,chr19_156184800_156189800,chr8_91851000_91856000,chr18_91851000_91856000,chr4_121479800_121484800,chr1_143282200_143287200,chr22_143282200_143287200,chr15_156184800_156189800,chr16_156184800_156189800,chr11_91851000_91856000,chr4_143282200_143287200,chr1_121479800_121484800,chr6_143282200_143287200,chr21_143282200_143287200,chr11_121479800_121484800,chr22_121479800_121484800,chr24_143282200_143287200,chr1_91851000_91856000,chr13_143282200_143287200,chr4_156184800_156189800,chr9_121479800_121484800,chr20_121479800_121484800,chr6_156184800_156189800,chr10_121479800_121484800,chr1_156184800_156189800,chr2_156184800_156189800,chr3_156184800_156189800,chr23_91851000_91856000Xh3k4me2,h3k23ac,h3k27ac,h2bk120ac,h3k27me3,h3k9me3,h3k18acH1_Derived_Mesendoderm_Cultured_Cells,H1_Derived_Trophoblast_Cultured_Cells,H1_Derived_Mesenchymal_Stem_Cells
[truncated: 3,658,399 more chars]
